# Supplementary material for: Transcriptome sequencing of Tessaratoma papillosa antennae to identify and analyze expression patterns of putative olfaction genes
Source: Sci Rep. 2017 Jun 8;7:3070. doi: 10.1038/s41598-017-03306-7 (PMC5465196; doi:10.1038/s41598-017-03306-7)
Supplement: Supplementary file 2 — Supplementary Dataset [file 41598_2017_3306_MOESM2_ESM.xls]

## Sheet: OR
Transcript Name	Gene ID	Transcript	Length	AA Sequence	ORF(aa)	Full length	Blastx best hit		e -value	Identities (%)	Predicted Domains^
							GenBank acsession	NR_annotation			TMD (No.)(TMHMM)	TMD (No.)(Tmpred)	Pfam	PANTHER★
TpapOR1(Orco)	Unigene26598_All	GGGAACGGCGCATTTGTCACCGAACGCTGAGGGAGTTAGCAGGCACCTCGTACCTCTGCCATCAAGAAGGTCTCAATCGCAGTGACAATACAGAATGCAGAAGATTAAAATGCATGGTTTGGTCGGAGACCTCTGGCCGAATATAAGGCTGATGCAGTTGACAGGCCACTGGCTCCTGGAGTACCATGAAGAAACGGGAGGAATGATTCGGTTGATCAGGCTTGGGTATTGCTGGTTAACGACCTTCTTAGTCGTTCTGCAGTTCGCCTTCCTCGCTTGCTTCCTTATCTTGGATACCTACGATGCGGACCAAATGGCAGCTGCTACCATCACAACATTGTTTTTCCTCCACAGTATCACCAAGTTCGGATACTTTGCTGTCAGAAGCAAGTATTTTTA…	4045	MQKIKMHGLVGDLWPNIRLMQLTGHWLLEYHEETGGMIRLIRLGYCWLTTFLVVLQFAFLACFLILDTYDADQMAAATITTLFFLHSITKFGYFAVRSKYFYRTFGAWNQVNSHPLFAESNARHRATALSRMRKLLMIIGVITILSVIAWTTVTFLGDPHRKITDPEDENSTITVEMPQLMVDAWYPWDAKAGFPYFMTFLYQLYWLFISLSHANLLDILFCSFVIFACEQLMHLKEILQPLMELSATLDSVVPNSGELFRGGSTGSNMPLVENDGNDFDIRGIYSNRQDFSGFQTGVSTIQTNGTGIGPNGLTKKQELLVRSAIKYWVERHKHVVKFVSSIGDAYGSALLLHMLTSTVTLTLLAYQATKIEGVDVYASTVIGYLLYTLGQVFVFCIHG…	473	YES	XP_014279419.1	PREDICTED: odorant receptor coreceptor isoform X1 [Halyomorpha halys]	0	95.78	7	7	PF02949	PTHR21137
TpapOR2	Unigene26550_All	GTTGGACTACAAAGCCATTGCTGTGATGGATCTCGAGGAGGGGATGTACAACTCCGGGTTCGACTCCCTCATATCCTTCCTCACGGGGATGAGAGGACCCCTGGAGAAGCCGGGGAAGGGAAGATGGTACGGTCACCTTTACACCGCCTACGTCGCCTACACCGACTTCGCACTATTCGTCACCTGGATCACCATCCTCATCAGATTCCTCAGTCCAGGGGTACCTGTGGAAGAGAGGTGTTTCGCAGGCTTCCCCACTGGTACTATGTCTCTCGCCATGGTGAGGAACATAGACATGTACATCAAGAAACCAAGGTACAAAAAGCTTATGGAAGAATATCTGTCCCTTTACGGGAGCTCTCCCGAATTGAACGCAGATGTGAAGAGTTCAGGAAAGAT…	1394	MDLEEGMYNSGFDSLISFLTGMRGPLEKPGKGRWYGHLYTAYVAYTDFALFVTWITILIRFLSPGVPVEERCFAGFPTGTMSLAMVRNIDMYIKKPRYKKLMEEYLSLYGSSPELNADVKSSGKIIRNIPRVIFFFSTMPMVTIAGAPVFVALAGGERVLCVPSYFPFDPSVNLFLFCCLSFFQGTAAFVSTLRSVLFENTFNMFACRQLALTRHLSRELARILGKVRISDAGTVAFLFEDGRSLSKENTRKKVLDELKQWVKNHQQAIRMSKEIQDMYSISMFLQYAFTGVILCTNAFVVANVVGGMVTVFFCALYVFGLLVELLITCRLGDLILLESDSIERVTEGTHIYSLPGDIYSKWVRTILTRCNVPMKLAALGVFPINIETFRQFVLTTYSF…	408	YES	XP_014288559.1	PREDICTED: uncharacterized protein LOC106688565 [Halyomorpha halys]	9e-135	58.27	5	4	PF02949	PTHR21137
TpapOR3	CL1722.Contig1_All	AGGCAGCTGTGTTTTTTAGTATACTGAAGTCTATTCAGTAGCTGTCTGATATCCCTAATGTATATTACTTAGATCAGTCACTCAGTGAAGTAAAAACTTTTATCCCTTTTAAGTGATGGCCCTTATAAGTTCTTGTGCTTGTTGATTTTTCTTTTTTTTCTGTTTAAGATACTATGACTAATTAATTAACCATTTATTAATTAGTTAATCATGTTAAAGTCAATTGTTGGTGATTTGCCTAAATTTTTGGAAAAAACGTTATTAATCTCCTATAATTCAAACAAATGGTCAAAATATAAACAGATCTTTTGCATATGCTATTTCTTCATATTAAATATCTGCGGCTTTATAGCAATATATTTTTCAGGTTTTCAAAAGGCTTTAAAAGGTCCAGCTTAC…	1695	MLKSIVGDLPKFLEKTLLISYNSNKWSKYKQIFCICYFFILNICGFIAIYFSGFQKALKGPAYFSVIGVITSCQQIFTLVNKDKVNQMLNVFLRFQQQRKHQWEKDTFIKESKMTWNFVYFYSLGLIMYMICYQTLPIILDALIGYIYPNFPSLRVPLFAQGFIDFTDSRSVTNFLITVPSIIWCFIELLSHVGGQALIVVSVTYMRAEMKVVNKKLLIVKKILDKNEELQNMANVLLKDVIIHHQKIIKGVEIMNSVLGFPIVVESIILSFCICFNLYVTVAYEGPGSTPVKLQGTYATLALVGILFWACSIGESLEDENSKIFNAIYDLPWYNEKVDIRNTVKIMMRQTKKPFFVNYHLRANLNLETFTLIINTSYSYFMMLKTTMH	389	YES	XP_014287042.1	PREDICTED: odorant receptor 43b-like [Halyomorpha halys]	2e-75	38.4	6	7	PF02949	PTHR21137
TpapOR4	Unigene11275_All	TGGCATTCAACGCGTTCAGAAAGCACCAGATATTCATGGTGATCCTTGGCGTTCGCCCGGCTGGAGGAGTACGCTGGAAGCTGCTGGCTGTTCTCCTCGACATCTATCTGTTGGTTCAGCTTTCAAACATCTTGCTATGGGCCTTCCTCTTCTTCTGGGGAGCCTTCAAGTATTTGCCAAGTTACTTCATGGATCGGATTGTAGGCGTATCGGCCGCAGTGTCTGTCTTAGGTTCCATCGCCAAACTGTTCACATTCAGGAGGAAGGGTCAGGTACTCAAGGAGTTATTCGATGAACTGGGCAGTTTGGAAGTCGACACAAGTCGTGGTAAGCTGGTGTCTAAGGTAACTACGATCTACGAGGTTTCTGTGGCAGCCATCATCGTCACCCACAACATGC…	1503	MVILGVRPAGGVRWKLLAVLLDIYLLVQLSNILLWAFLFFWGAFKYLPSYFMDRIVGVSAAVSVLGSIAKLFTFRRKGQVLKELFDELGSLEVDTSRGKLVSKVTTIYEVSVAAIIVTHNMHIVYDFRRASPFWTSSPTVGTSSEILRDYLFNLNCAIVTLGANVIGDTLFLTLTNQICHRLLILSNTVSSIGKDMRSEDTIQIPDGATDGEIIKTCVDEHNLLIKLTKQVEVMYDRVFLVQLIYSFSDASLTLFTISQYENFMEAMKELLPQFIALFLEIFLFCWGGQMINNHFESLHLATYDSSWFALKREDRTSIFIMQTFTGRPVNLSSTSIFHLNFHTYETICKEVFSYYTIMRQLFSLK	365	YES	XP_014278712.1	PREDICTED: odorant receptor 33a-like [Halyomorpha halys]	1e-101	72.06	4	6	PF02949	PTHR21137
TpapOR5	CL333.Contig8_All	CGCGGAGAGCGATGATCAAGCAAGCTCCAATCACAGACTCAGATGTCATCGATGGCCTATTTGTCAAATATCTCAAGATTTTTGGAGTGTGGAAGATCGTCAGCGATTACAGAAGAACAGGGAAAAGGAACGCATTTATCAAATTTCAAGTAATTATATCCATCATTTATTACATACCTTACATCATCTTCCAATGCATGAGCTTCTTCGTGATCCAGGTCGACATTCAAAAGGCCACATTTCTAACATTAAATACGTTAGCTACCTTACAGGTTTATAACAAACTCCTTGTTTTTTGGTTTCGCATGGACAATGTGTGTCGGTTATACAATTTAATAAGGAAGGATTTTCTAAGAATGATTCCCGAATATAGGCGAGCCCAAGACAGAGAAATATTTA…	1426	MIKQAPITDSDVIDGLFVKYLKIFGVWKIVSDYRRTGKRNAFIKFQVIISIIYYIPYIIFQCMSFFVIQVDIQKATFLTLNTLATLQVYNKLLVFWFRMDNVCRLYNLIRKDFLRMIPEYRRAQDREIFMKISKNCNMVCMIVFIANASLLMCIFNTGVPIDYILHHTGDMAAVTGGKKKILGGWYPVPMSESPYYEAIFIYEMIGVAWGLILLIVYVCMFYQILMCLFAQFTVLGHHISTLKMESLKTGKRRRINDQEKSDSRMYKELYAVLLGHQKLLRYATELRSVFNPLVTMILGIGIIVLIISLFHFLFVGFRSALLIRSLQSVVYEAVEVCIFCFGSSALETASSDLQFAIYSSDWYKADTKFRKAAQMVMIRARKGMTLTAIRMYPVNMETI…	418	YES	XP_014280623.1	PREDICTED: odorant receptor 24a-like [Halyomorpha halys]	5e-143	59.72	5	5	PF02949	PTHR21137
TpapOR6	Unigene8156_All	ACCACAGCTCCACATTGATTGGGCCACCACGATGGGTCAGCTTCGCTTCATCAACCACTACCGGGTGCTGGTTCGAGGACTCAGAATTATCGGTCTACCATCGCCCTGGCTGGAAAAGCCTTCGATATTGGTCCGCATTATTTACCACCTGAATGATGTTCACCTCCTCGCCAACAGTGTATACATGCTCTGGGCCTATCTGTACACCATCTTCTATGAAAATATTCCTTTTCGGGATGTTTGCTCCCTTGGTGTCGGTGCTTCTTCATTTCAGTGTGGGATACTGCTCACCATCTATCACCTGCTGCATGAACGCCAACTGAAACACATCACAGACAATGTTGATTCGATTTCTCAGAGAGCTATCGACAGCCAACTGGGAGATGAAGAAGTATTTGA…	1654	MGQLRFINHYRVLVRGLRIIGLPSPWLEKPSILVRIIYHLNDVHLLANSVYMLWAYLYTIFYENIPFRDVCSLGVGASSFQCGILLTIYHLLHERQLKHITDNVDSISQRAIDSQLGDEEVFEEIYMEKAKPVSTLTNYLIYLPFLSLFIYAFPVPLIDWLSGTYRSHHPLPLRSPFDDKQPGVYEVLFFLQATSNISNAKKGATDCLFIAMFKSHTAIIQYLASVMEAMKNDFIINGDHVRNHNKLVKWVSLHQDIIRNVEELLLVYSPVIIINYVNVVGIVVCGLFVQVKKDNDSFVQSFGMGFFIGIIIVQLFILTEAAEQLISEAQKLALTAYDLPWYEMRKPDVKTIQIVVAMSNRPIKITAYKTLLFLINRETYAGLLFSSLSAFVTLCQMKD…	402	YES	XP_014289019.1	PREDICTED: uncharacterized protein LOC106688858 [Halyomorpha halys]	1e-97	41.41	5	6	PF02949	PTHR21137
TpapOR7	CL1201.Contig4_All	GTTCGAAGAGAGATGGGGTACAGAAGTGAAGAAGCCATCAAAGACTCAGATGTTATTGACGGTCTAAGTGTGAGATATCTCAAGATATTCGGAGTGTGGAAAGTTATTAACGATTATAGAAGAACAGGGAAGAGAAACGCAGCTATAAACATACAAGTAATAATAACAATTTTATATTACACACCTTATATCATCTTTCAGTGCATTAGTTTCTTCGTCATTAAGATTGACATTCAAAAGACCACATTTATAGTATTGTATGCCTTGATCGGTTTGCAGATCTGCAGCAAAATCTATGTCTTTTGGCTTCGTTTGAAATACATTTGCAAACTATGTACTTTATTTAGGAGGGACTTTCTTGGATCCATACCTGAACAGGAGAAAACAAGAGTAAAACAA…	1439	MGYRSEEAIKDSDVIDGLSVRYLKIFGVWKVINDYRRTGKRNAAINIQVIITILYYTPYIIFQCISFFVIKIDIQKTTFIVLYALIGLQICSKIYVFWLRLKYICKLCTLFRRDFLGSIPEQEKTRVKQIFLKITKKCNMLLLVILIANLSLLIVIVSDPLVPVDYIAHHTGDMAAVAGGKKKILSGWYPGTMAESPYYELIYAYEAIGTAWGALAFTVYLSFYYQVLVCLNAQFAVLGYCVSTLEVGSVNTGTTMRVNNDKVINTVMYEQLYAILQDHQKLLNFSYELKSVFNPLVTIILGMGVLVLVIFFFQFLFGGSRSLISFVRCFQQVAYQAFEVCLFCFGSSSLEAASSDLHFAIYSSDWYKADIKFRKTAQMLMVRARKGETLTAMKMYPVN…	422	YES	XP_014280623.1	PREDICTED: odorant receptor 24a-like [Halyomorpha halys]	3e-132	56.12	6	7	PF02949	PTHR21137
TpapOR8	Unigene8868_All	GACTCAGATGTGGTGGATGGTCTAAATGTGAGATATCTGAAGATCTTCGGATTGTGGAGTGCCATCAACGACTACAGGACCACGGGGAAAAAGAACACAGTCATCAAGTTGAAATTTCTAATTACTCTCCTCCTTGCAGCACCCTACGCCCTCTGCCAGTTCTTCAGCTATTTCATGATGAAATTGGATTTACAAAAGGCCACTTTTATGAATTTGTATTTCTTACCATCTCTTCAGCTGTGTAGTAAAATGGCCGTGTTTTGGTTCCGGATGCCCAATCTCTGCAGGATATTAAATATAACCAGGAAGGATTTTCTAACAATTCCCGACTATAAGCGAGAAGGGGTAAAAGAGATTTTCAAGAAGATAACTAAAAGAGGTAATATTCATTGCTTGGCT…	1065	MMKLDLQKATFMNLYFLPSLQLCSKMAVFWFRMPNLCRILNITRKDFLTIPDYKREGVKEIFKKITKRGNIHCLASFLVNVSILIRSVVYPTIPVDYITHHVGNIDEVTGGRKKIVGSWYPLPMAKSPYYEAIFVFETILITGGGLFLAVYLCFYYQVLICLCAQFNALGYHISTLKINDKNSLKNENLNGHKKGSSMYLDLYVILKDHQKLLRYARELSSFYNPLVTIVLGMGIILLIASIFQFIFGKTGNHVLISTFLQFLAYQAIEVSMFCYGSSSIETASSNLQLAIYSSDWY	297	NO	XP_014280623.1	PREDICTED: odorant receptor 24a-like [Halyomorpha halys]	3e-121	59.78	3	6	PF02949	PTHR21137
TpapOR9	CL333.Contig18_All	TTCTTAAGTTCGAAGAGAGATGGGGTACAGAAGTGAAGGAGCCATCAAAGACTCAGATGTTATTGACGGTCTAAGTGTGAGATATCTCAAGATATTCGGAGTGTGGAAAGTTATTAACGATTATAGAAGAACAGGGAAGAGAAGCACACTCATAAAATATCAGGTATTAGTAACCCTCATATATTACGCACCTTATCTCATCTTTCAGTGCCTCAGCTTCTTCGTGGTAAAGGTTGACATTCAAAAGGCCACTTTAATATCATTCAATGCTTTACTCGCATTACAAATCTGCTGTCAAAGTTCTGTTTTTTGGCTTCGCATGAAAATTATAGGAGAACTTTATAGTTTAATGAGGAAGGATTTTCTTAGAGCGATTCCTGAAAGTAAGAGAGAAGAAGT…	1382	MQLMSTKHVLKGLFSTDVTGSAENFVQKNSQNFVNGLALAGQRAVLPLFVSFALEALMFLLVLLDNVKNISEVNWFMKMMDYNFSLCGTTFIFIMMIHKEEILLLNEEIDRWWCYISLDRETDKMKKKTGEWLSQFYVYYNNLMRMGTVTYMLMPIGKFFYIGHYDTDDLLLYQMWTPFNLRTRWGFLLTYLFQLITLYISFLSFIFVSSYLLTATSSIGFQMQLIGKAFLTVEQRAKGMLEGSTPESWEKQFEANLLKEIKCCAMNYQNLYWKAKKLFRVFSAVPTFCIYAGMCLLVISSVELVSNSVNNYIRIQAFIMVTLVIMNQYLYSLISENLTDEMEKLRTTIYSSSWYGWPITCKKSFHIMQTMLFYIPSFTTVLGKKIDFDFFSKVVNASY…	415	YES	XP_014280623.1	PREDICTED: odorant receptor 24a-like [Halyomorpha halys]	5e-130	55	6	6	PF02949	PTHR21137
TpapOR10	CL5658.Contig2_All	CAATTGTCTAGGCCTACCCACCATGTCGCTTCAGTTCGAAACTACTCACAGATTTCTGTTTCGGATAATGAGGGGAAGTGGACTCCGAATGCCATGGATCCGTCCACAGTCAACCCTCACGGCGATATCTTACACCATTAATGACATCTTTCTCAACTTGGTCGGTATCAACCAGTTCGTGTTTTGCACCATCAGCGCCTTCAGGGTCACCAAATTCCAGGACATATGTGCTCTTGGAGTCACCGGCCCGCTGGAAGGAACAGGGGTTGCAATCTCCATATTTTACATAATTTATCGAAAGCGATTACTAAAACTTGTGGACAACTGGAATAATCTGAGTCTGAGAATTGTCAACAGCGATCTAGGCGAGGCCGACTATTTCAAGCAGACATACCTGGA…	1400	MSLQFETTHRFLFRIMRGSGLRMPWIRPQSTLTAISYTINDIFLNLVGINQFVFCTISAFRVTKFQDICALGVTGPLEGTGVAISIFYIIYRKRLLKLVDNWNNLSLRIVNSDLGEADYFKQTYLEVTKNNLSFAKKILFLGFWTPIVYCMPVPIIDAVNHAYRTNLPLRILYPFDDKQPGIYELTLFLHVLGVTTSVIQKIGNDCFFLSLINIQSVYLKWLSASIRSMGEKFKSGDSVIKRKQTEWVKFHMAVLRDVNEVISLFTPTIVVYYFYMIIIVVCGLFTPIKNDHDSPIQGIGVGGFCLVNIFQLYMHSSSAQELTIEAEKLAQQIYNVPWYEVNRSNADMLRLMLLMAKKPVQVTAFKAPTFLLNKETFIGFVGTALTALVTFTQINDLNN…	406	YES	XP_014276741.1	PREDICTED: odorant receptor 94a-like [Halyomorpha halys]	5e-101	55.1	5	7	PF02949	PTHR21137
TpapOR11	Unigene8196_All	CTTCAATGAGCCTTGGAGCAATGAAGGAGACCAAAATGGACTCGAGATATTTCAGAGCGATAGGGCTCTGGCAGTTCGTGGTCAACTACGAGACCAGCTGGTGGGTGATCTTCAACTTCTGTCTCGGCTGCGTGTTCCTGATCAACATCTCCGTCCAGCTTATCAACACGCTGTCAGGAGGCTACGAGTTCTCTCTCCTGACGGAGAAGATAGCCGTCAACCTGACCGTCATGGAGTCGGTCATCAAGATCATCTACTACTGCGCCAAGCGGAGGAGGCTGTACTCCTTGAGCGACATCTTCAGGCAGGACCTCTTGATCTGCAGGAACCACGACAGCGACACCGCAGGGCGCGTCATGTCCTCAGGACTCTCCGACGTGAACGCGGTCACCAAGGGGT…	1240	MSLGAMKETKMDSRYFRAIGLWQFVVNYETSWWVIFNFCLGCVFLINISVQLINTLSGGYEFSLLTEKIAVNLTVMESVIKIIYYCAKRRRLYSLSDIFRQDLLICRNHDSDTAGRVMSSGLSDVNAVTKGFVVMIFSTVGVWNALPFFKCLMGDCSRWNIMPSWYPESVDRLSAVVYVFEFFIMVYCAALLYNVNCFFSALLLSLSSQFQLLTISFSAIEANAERIGGNKIKNMERLLKECIIDHQGLLRLSKEMEEMYNPIFLFQMLTSTFTICLVLVQLNERTSSSGDLPVAMACKFLMYLLFGSMELLVYSWGGQILYDKTGGVHRSLYESGWPSGSQQFRRTICIAQIRTTRPEHLTAGKFYMVDLSSFTQIIKASYSYFTFLHGSGGNSH	396	YES	XP_014289200.1	PREDICTED: odorant receptor 82a-like [Halyomorpha halys]	2e-178	77.44	5	6	PF02949	PTHR21137
TpapOR12	Unigene15909_All	AAGGAACTGAGAATACTAGTTGAACAGAACATAAAGTGATGGAATAGTTAGGAATACAACACTTTGCTCATATATTGATATTTTAAAAATTAAAAAGTAAAGATAATGATTTTTTATGTTAATTGTTTCAGAATTTCTATTTTCTGAAAAGTAAAATGATGATGAAAAAGGAATATTTTAGTGATATCCCAACTTTTTTGGAAAACACATATTTATTAAGCAGTGATAATAATAACTCAAGGCTCAAAAACATCATGTTTTGTGTTATATGTTTTTTATTATTGTGCTTTGTTAATGTCTCTCTATACTTTTCAAGTTTTAAGGAGAGTTTACAAGCTTCCCTCTTTTTTTCAATTATAGGAACAATAACAGTCTCCCAACAAATTTATATTTTACTTA…	1516	MMMKKEYFSDIPTFLENTYLLSSDNNNSRLKNIMFCVICFLLLCFVNVSLYFSSFKESLQASLFFSIIGTITVSQQIYILLNQRQTKLFLHSLKLLQKRQTRKWEKDIFKTDSQRIWHFIYIYYCIIFVYSCTYLLLPVVIDCLVGYIKPNFFSLRVPIPGQGFVDYTEPRSLNNFFVTMFSLIYCHFIIITYVGTEGFLLSSVTYTRIELRLLNEKILKFKDILNQKKEHKMNNTYKIFQETIIHHQLILEALKNLNSSIGFPVAVKNTTISLCICLNLYAITTFLTAGDYGAIISSSFSICSVNVLLFTLCNIGESLETVNSEVLYNLYDLPWYQLKTDTRKNLNMMIRQAKKPIAVNYHRRANLNLKGYMQIINTSYSYFMMLKSTVR	391	YES	XP_014287040.1	PREDICTED: odorant receptor 4-like [Halyomorpha halys]	2e-73	38.02	4	6	PF02949	PTHR21137
TpapOR13	CL5965.Contig2_All	CTTCACCATGGACCGGGCCTTCGTCAGGCTCATCCAGTATTTAGCTGGTGAGAGGCTGGAATCTGGTTTCGTTGTTCAGAGGGCCATGTTCAAGTGTATGGGAATGTTTTGGTGGGAAAAGCCAAGTCTTGCCAAAAGAATATACAGCATCTTCTTGGTTCTAATTCAAATTATTTCTGTTGTCACAGTAACATCCTACATCATCAACACCAAAATCAACACTGTTGAAGCCTTTACTCAAGTCATCAACTGTCTAATCGTATCAGTGTCCTTCATCGTTGGGATCATGAAAATGTTATGTATCCACCTCTCTGGGCGGGACTTCGCCACGATGATCGAGTTTCTGGAAGAGTTGCCCCCGGATGACGTGGTGTGGCCAGCGAGGGACAAGATCATCAT…	1093	MDRAFVRLIQYLAGERLESGFVVQRAMFKCMGMFWWEKPSLAKRIYSIFLVLIQIISVVTVTSYIINTKINTVEAFTQVINCLIVSVSFIVGIMKMLCIHLSGRDFATMIEFLEELPPDDVVWPARDKIIMYSVCSLTTIGGWLMYGIVTKGWPWDADFPWDKTTQVGHILGISLQIISAIPGGLTHLMIDSILYASVEKLRPHINRLKFKFSTIGPCFEQNKAIMRDAVELHIAIQRSVYLINKAFSRMFMLQVVSLVPLICINAFVITQIDDIRYILTSVLPMSLTLCMEIFMIFGAGQLLASEVVQQGYSYFLFLHTMAEAIEN	327	YES	XP_014292082.1	PREDICTED: uncharacterized protein LOC106690972 [Halyomorpha halys]	1e-97	55.89	6	6	PF02949	PTHR21137
TpapOR14	Unigene11246_All	GGCGTACTAGGGTCAAGATAAAAGATAAACCCTACAAGGCGAGTAATGACGGAGTACAAGAGCCCACTTCATTACCTGAAGAAGTACATGACGGTCACCGGTGTCCTGGACCTACCTGGAGTTCCTTGGCCTCTCAACAAAGGTGTCACCCTTGTGAGCTGTTTCGTCCAGTTTGCCCTCCCACTGGCTGCGGTACTCTACTGCTTGACTGAAAGCGAGCCTTTCTTCGACAAGATGGAAGGCTTCCTCATTTTCCTCTGCAATTCTCACCTCGCTTCGAAGATATTCACTTTTGTCCTGAGGAGGGAGAAGCTTCTGTCAATCATGGCTATGATAGAGGAGATGAGCGAGTTTAGCTACAACAACGGTTTAAAGGAGGCCCACAAAAAGGATCTGTGG…	1270	MTEYKSPLHYLKKYMTVTGVLDLPGVPWPLNKGVTLVSCFVQFALPLAAVLYCLTESEPFFDKMEGFLIFLCNSHLASKIFTFVLRREKLLSIMAMIEEMSEFSYNNGLKEAHKKDLWYSKRFADGVVGSFTVLHFLCNMKSVVKHFFNSDTIPLQIYVPFQKEGNLYWVCVYCIVICVFPVINLATAMSTMVTFILNLSTQMSYLSKKLQSLGDESSDMKSCIILHQKVLKVVRDVNDLLSPLLYFEYLLSSIQCCLSGYRLFLAKEEFSSKMVGVTIFVLTILVPGVNCLSGEVIKNQSEQIFLSAYDSKWYQMSISEQKDLNLLMLVAARPQTLHFFNLLVFDMILFGGILKGAYSLITALQTISST	370	YES	XP_014286385.1	PREDICTED: putative odorant receptor 92a [Halyomorpha halys]	1e-60	37.4	5	7	PF02949	PTHR21137
TpapOR15	Unigene11279_All	CGCAAATTTCACCGGTTCAACTTGTTATGGAGAAGAAATCAGATGACACTGGTTATGTTTTCCTGTATGAGTTCAATTTCCTTTATGGGATTGCCCTCTGGACAAGACCGCGTATCATCATACCGCTCCCAATAGTCACCTTCTTTGGAATCTTCATGCTCACAACGATAATAGTACATAACTACCTGTATATTGAGACCATCAACTGGTTGAACAAAATGCTGGACTATGGTTTCACCACCATAAACTTGTCAAGTATGTACGTTACGATTCGGTACAGGAAAGAGATAATTCAACTCACTCGAGATGTGGATACATGGGGCTCATTCGTCTACATTGAAAGGGAGACAGAAGAAATGAGGCAGAACACAAAGCGGTGGGCTGAACGTTTCAACTTCT…	1573	MEKKSDDTGYVFLYEFNFLYGIALWTRPRIIIPLPIVTFFGIFMLTTIIVHNYLYIETINWLNKMLDYGFTTINLSSMYVTIRYRKEIIQLTRDVDTWGSFVYIERETEEMRQNTKRWAERFNFFYLCTIYLGVTSYCFFPLGRFLYQEFTEEMDLLIYRCWSPFPIDTDSGFRITYAYQSVTLLSAYVAIGRAFSYKMICFVTISRQMRLIGKALLTIEQRVTRMVSENVSPENWDTIYNYTLEQEIKKCAIQFQSMYRAAKDTTTIFKPMTSVVYHVGMWVMCAAGVNLATEQQFFMLIQTFMLIFNVMITQYIYGVFSENLINEVEKLKIATYSCPWYNMPLSCQKSIHMMIISMEEIPSFVTYLGVKTNMENFSKILNGSYYYISLLLTMQGE	397	YES	XP_014270724.1	PREDICTED: uncharacterized protein LOC106677356 [Halyomorpha halys]	1e-113	56.82	6	6	PF02949	PTHR21137
TpapOR16	CL1081.Contig2_All	CAGCCATATTAAAGGTTTCAAAGACCAATCATTGCCATTCAGATATCTTTACCAACTGGTCGAAGAAAGGAAAGCATGATGTTTTCATTGAGCTATGAAAGGGATCCTTCTAAGTTACAAACCAACAGTATATACCCACTAATAGCAGGAGCTCTCTACGACGGGACAAGGAAGACAGTGCTGATAATACTACTCCGAATTTTATTCCTAACCTCAGGAATATTGCAGTATATAACAAAGTTGTTGGTCAGCGACGAGGAGGAATCTCAACCAGCCATTATTGAAGCCCTCCACTGGATAATTGTTTACTCATCCGTACTAGCGATGCTGGTCAGTTGTCTGCGGAAGAGCTCTTTATTCTTCCAGATGAGATCCTTTGTCAAATCTGGCTTCTTCGAT…	1207	MMFSLSYERDPSKLQTNSIYPLIAGALYDGTRKTVLIILLRILFLTSGILQYITKLLVSDEEESQPAIIEALHWIIVYSSVLAMLVSCLRKSSLFFQMRSFVKSGFFDYGGTLTEDQIKVRAEANRDIQLYTILFTISCTLPLLFSFFKAPLFMGKFSLPYPIWVPLKIKDWWRFFDDLQSYFDIALLVTAFGTALILCTIGYLIISPQTSTAVIGSLLLILVPELCIAGVYCVFGQIIANVTEEVSITIYNLEWYTMPLSVQRDLLMMMIGSKKIKQLTGLGLHEFSTKGLSEILQASFTYFNMLIALSGGK	313	YES	XP_014273330.1	PREDICTED: odorant receptor 85b-like [Halyomorpha halys]	4e-50	47.3	5	6	PF02949	PTHR21137
TpapOR17	CL4677.Contig1_All	GCCGGCCAGCAATGACCTACCAGCCTCCCATAAGAGACTCAGATGTGGTGGATGGTCTAAATGTGAGATATCTGAAGATCTTCGGATTGTGGAGGGTCATCAACGACTACAGGACCACGGGGAAGAAGAACACGATCATAAAATTTATAATGATCTCTACTTTCCTCATTTCTGTGCCATATGTCATCTGTCAGTGCCTTAGCTACTTCGTGATTCCAGTCGATGTACAGAAATTGACTATTTTAAATTTACACATTTTGCCAGGTATACAAATTATTTGTAAAGTACTTGTCTTTTGGTTTCGAATGGAAAACCAGTGCAAACTGTTCGATTTAATAACAAAGGATTTTCTTGGAGATATTCCAAAAAACAAGGTTAATGAAGTAAAAAATATATATA…	1103	MTYQPPIRDSDVVDGLNVRYLKIFGLWRVINDYRTTGKKNTIIKFIMISTFLISVPYVICQCLSYFVIPVDVQKLTILNLHILPGIQIICKVLVFWFRMENQCKLFDLITKDFLGDIPKNKVNEVKNIYINITKKCNIFCTIAYYVFASNLILSIVNPEISIDYITNHTGSMAAVTGGKMKILGAWYPVPMSESPYYEAIFIYEMIVFVMCGILVSVYMSLFFQVLMCLYAQFTVLGYHISTMKLGSVNTNERTTNKYDQKNEEVMYQEIKVVLKAHQKLLSYTNELKDVYNPLVTLILGIGISVLIVAVFLFLFGEKESITFVLRSFQFLVYQGVEVSMFCVGSSYLEDASSSLQFAIYSSDW	364	NO	XP_014280612.1	PREDICTED: odorant receptor 24a-like [Halyomorpha halys]	1e-119	58.38	6	5	PF02949	PTHR21137
TpapOR18	Unigene2234_All	AGTGTGCGAGTCCACAGCACTTCAGCCAACGCCATGGACCCCCCGCGCTTCGCACACCACTACAGTGAGCTGATCCAAGGGTTGCGAAGATGCGGGATGCCGACTCCGTGGCTGGACAAGCCTTCGCGATTCCTTCAGTTCCTCTACTTGACCTACGACACCTTCGCCATTGTCCTCATCTGCTTCACTGCGTCCATCTACATCTACCCCATCGCCACGAAGAGCAGGTCCTTCCAGGATATGAGCGTCCTCATACACGGGCTTTTCCTGTTCTGGGGTGTGCTGGCGGTGAGCTGCTACCAACTGCTGTACAGGCATAACCTGAAGGTGCTCACAGACAGCCTGGACGGCGTGGCCCGGGACATCTTGGAGAGCCAGTTAGGCCAGGAAGAGGCCTTC…	1394	MDPPRFAHHYSELIQGLRRCGMPTPWLDKPSRFLQFLYLTYDTFAIVLICFTASIYIYPIATKSRSFQDMSVLIHGLFLFWGVLAVSCYQLLYRHNLKVLTDSLDGVARDILESQLGQEEAFLQLYSKDSKYIGSLSKTMPTFQVCCAWLYCTSVPLMEWYSGDYRSHQPLPVGTPFGEKQPGVYEVLFLVVVGTLSVCCSKKGLNDCLFLSLFKILTGYLQYLSVSMKKLQSEFNTGDNTHIRRKIIRWIKLHQEVDRNIRSLLDLFSPVVIIYYVYMIGFLVTAAFVQMKKENDNIFQSAGAGGSGGVIFMQMYMMSNTAGKLNAEAKMLSQVAYDTPWYLMNKDNRNMVRMIIAIANKPIQVTAYRAQAFLLNRETFANVMLSAVSGFVTLCQLKD…	402	YES	XP_014288483.1	PREDICTED: uncharacterized protein LOC106688504 [Halyomorpha halys]	2e-95	43	5	8	PF02949	PTHR21137
TpapOR19	CL4950.Contig1_All	CTGTACGCTCCCTTGGTGTAGAAATCAAACGTTGGCGAAAAAGATATGTCGGCAGCACCGAGCCGCAGTGTGAGGAAGACACTGGAGTTGTACGGGATGATGCTACCCTCGGGGTTCAGGTATCCTCGGCTGTACAGGGCCTTCAGCTTTTCCTGTTTATTCGCTATTGTCTACACCTTCGTAGGCAGTTTCGCCTTCTTCGTTCTCATGGAGGGTGCCATCACTGAAAAGTTGCAGTCTCTGCAGATCAGCCTGACCATCCTGAACGGCCTCCTTAAGTTCTTGAACACAACCTTTCAGGAGAAGAAGTTGGACGCCCTGCTGAAGGGATATGACGGCCTTTGGGAGAAGCTTTACGATGAGCCACGCAACAGGGAAATTATGGACAAATCAGGAAGG…	1730	MSAAPSRSVRKTLELYGMMLPSGFRYPRLYRAFSFSCLFAIVYTFVGSFAFFVLMEGAITEKLQSLQISLTILNGLLKFLNTTFQEKKLDALLKGYDGLWEKLYDEPRNREIMDKSGRWCRKLYNFLNYIVIFTPSFNWVVAMLFYFVLGVDDLAFPIIMPYNGKRFFIIAQTVQIFLIMPPSLAHSSSFLLYLTLSEQLAACMRVVRRKLREERISNETIRAHQDIIKLVNGVNDVFSWLLFFETCAISLECSCSAYAMFKVHIKEGKRNTMFSSLTNFVVTFFIPYIICYCGDKVTTESNLLFREAYNGMWYEHDLQAKKHLKMFMLGASQSLNYQYRHITVIGMELFKAIINMTYTFLNAILWLE	368	YES	XP_014293574.1	PREDICTED: uncharacterized protein LOC106692148 [Halyomorpha halys]	1e-117	56.15	5	6	PF02949	PTHR21137
TpapOR20	CL1201.Contig3_All	GAGCTGAAGTAAAAAAGATTTATATGAAGATTAGTAAAGGGTCAAATTTGTTTTGCTCAACTACCTTCCTTGTGAACTCGGTTGGTATTTTTCTTTCTATAGTTGATCCTCTCATATCTGTGGACTACATCGCCCACCACACTGGAGACATGGCTGCAGTGGCTGGAGGCAAGAAGAAGATCCTGGGTGGCTGGTACCCAGTGCCGATGGCGGAGTCCCCTTACTACGAAATTATTTACCTATACGAAGCTGTCGGTATAATATTGGGTGGAACACTTCTAACTTTATATACTTGTGTGTTCTACCAAATGTTGGTGTGCTTGTATTCACAATTTACTGTGCTTGGGTTTTATATGGCTACATTGAAGGTTAACTCTGTTGATACCGAAAATAGAAGAA…	978	MKISKGSNLFCSTTFLVNSVGIFLSIVDPLISVDYIAHHTGDMAAVAGGKKKILGGWYPVPMAESPYYEIIYLYEAVGIILGGTLLTLYTCVFYQMLVCLYSQFTVLGFYMATLKVNSVDTENRRKNNSYEGKDSTIYNQLHTILLEHQTLLGYTDELRSFFNPLVTMILGFGIFILVMSIFQLKAANEISMVISSVQYLAYEAVEVCIFCFGSSAIEAASSDLHFAIYSSDWYKADIKFRKTAQMLMVRARKGETLTAGKLYPVNMETIMAIFQFTYSVSALMSRTAG	289	NO	XP_014280623.1	PREDICTED: odorant receptor 24a-like [Halyomorpha halys]	3e-93	58.16	4	5	PF02949	PTHR21137
TpapOR21	Unigene12952_All	CTACTGCTGAAAAACTATAAGTTCAAAATTGAAGTATAACACCTTAGGCTGTATACAAATGTTCCAGAAACTGAAGTCGCTCATTTTCGAAACTGACCCGTTGAAGATGGCGACGTTCAAGAACTGCCTGATTTATCAGGGAGCTCATTATGATGGGTCGTGGAAGTCCAAGTTCTTTGTTGTCTACAGGACTTACGCCATCTTCATTGGATTGGTTCAATACTCGTTAAAGAGTTTCGAGGCTGCTCAATCAGGTGACTTCTTGAAATTAGTGGAAACTTTACACTGGGTGGCCGATTTTTTTATTGTTTTTAATATGAATTTATCTTGTCTCTACCATAGTCATCTATTTGTTGAGATGGACACTACAATTAACACTGGATACTTTAATTTTGGAGG…	2864	MFQKLKSLIFETDPLKMATFKNCLIYQGAHYDGSWKSKFFVVYRTYAIFIGLVQYSLKSFEAAQSGDFLKLVETLHWVADFFIVFNMNLSCLYHSHLFVEMDTTINTGYFNFGGQLTKEQIKVRIDMNKQIQLFSNTYLPLSYCALFATFLKVIFASEEYPLPYPMWMPHQITSVYVYIGTLLHVWIVAETLAFAAFVHWSTFLALSSHLIAQYNILFLAIQEIDLIGRNEDLKEKETIMLEKLKGCAQHHIIIIKYFEDLQKFFNVPLLSTAFCITVTICSVGFVVLAPNASLPFIGGLLILLVPESFVVGVYCIYGQKIANACEKLGDTIYYSEWYTKPLSVQKEILMLLIGSKKIRQLTGMGLHEFSMKGLSEIIKATFSYFNMLRAMQQI	394	YES	XP_014293859.1	PREDICTED: odorant receptor 85b-like isoform X1 [Halyomorpha halys]	1e-128	56.96	6	6	PF02949	PTHR21137
TpapOR22	Unigene9115_All	AGTCGGCGAAGCATGAGCTACCAGGAGGCTATCAGGGACTCAGATGTGCTCGACGGTCTTAGTGTACGTTACCTCAAGATTTTCGGACTTTGGAGAGTTATCAACGACTACAGAACCACGGGGAAGAAGAACGCAATCATCAAATTTCAATTGGTGGTAACTTTTCTTATTGCTGTGCCATACACCTTTTGTCAGTACCTCAGCTACTTTGTTATTGAAGTTGACATACAAAAGGCTACATTTTTAAATTTACATTCTTTGCCGGCTTTACAGATGTGCTGTAAAATTCTAGTGTTTTGGTTTCGAATGGAGAGTCAAAGCAAACTATATAATTTGATTAAAAATGATTTTCTCACATCGATTCCAGATCACAAGCGAGCTGAAGCAAAAGAAATATAC…	1425	MSYQEAIRDSDVLDGLSVRYLKIFGLWRVINDYRTTGKKNAIIKFQLVVTFLIAVPYTFCQYLSYFVIEVDIQKATFLNLHSLPALQMCCKILVFWFRMESQSKLYNLIKNDFLTSIPDHKRAEAKEIYKIITKQTNNLCMAAFIVNLSITSLSIADPGISVDYIAHHTGSMLAVTGGKKKIMGGWYPVPMAESPYYELIFVFEVIMVIWGGIFLAVYVCLFYQILMCLYAQFSVLTLHISSLKIDSKARNYSILNKELYTILQDHQKLLSYANELRSVYNPLVTMILGMGVFVLIIAVFQFLFGNTGNPIFMFKFVQYLMYQSIEVCMFCFGSSAIESAIEFRSAVRHLQQRLVQGRYKVQEDCTDVDGQS	372	YES	XP_014289234.1	PREDICTED: odorant receptor 24a-like [Halyomorpha halys]	1e-157	76.81	6	6	PF02949	PTHR21137
TpapOR23	CL509.Contig2_All	ACTTAATACATTCTGGCTCCATGGACCCTCCACGCTTCATCAACCACTATCGGCCGCTGTTCACCTGGCTCCGGAGGTGCGGTCTGCCCACACCATGGCTCCAGGAGCCCTCTCGCTTCTTGGAGCTGCTCTACCTCGGCTACGACATGATCATGGTGCTTGTTGTCAGTTACATGCTATGGATACACGTTTATTCTATTGCAAAGATTTCTATCACTTTTCAGGATCTGTGTGTCCTCGGAATCAGCAGCATAGGCTATGTATGCGGGCTCCTGCTGACCATGTACCACATGCTGTTCAGAAGTCGAGTGAAGAAGATCACAGATGGCATGGACTCTATCACAAAGACTATCCTCCAAAGTGAACTGGGTGGTGCCGAGTTCCTTCAGCAGATCTACC…	1410	MDPPRFINHYRPLFTWLRRCGLPTPWLQEPSRFLELLYLGYDMIMVLVVSYMLWIHVYSIAKISITFQDLCVLGISSIGYVCGLLLTMYHMLFRSRVKKITDGMDSITKTILQSELGGAEFLQQIYQKNAKLMAILTHCSVILSLITPFLYCCSVPLMDFLVGNYRANPPLPLVSPYNDKLPVVYELTVLLMSCSIAISTSKKSVTYCYFISLFNIQTTFLRWLSVSKSSFQKEFLNIDNVLIRQKLTIWTRLHQDILRNIENLIAISSPVLIIYSVLVINIVVCGAFVQIKKDNDNLIQSISIGSYVIITIIYHFLLSNTADELSTEAQKLAFDTYNVPWYEMKAVNVDLIWMVLIKSNRPIRVTAYSAPIFVMNRETFGGFMVSAISAFVTFCQLKD…	402	YES	XP_014289021.1	PREDICTED: uncharacterized protein LOC106688860 [Halyomorpha halys]	1e-133	56.86	8	8	PF02949	PTHR21137
TpapOR24	CL2033.Contig1_All	CTGTAGTCGAAGCATGAGCCACCAGCCCCCTCTCGTTGAGTCAGACTTCTTTGATGGTCTCATCGTCAAACACCTCAAATATTTCGACATTCTAAAAAGAATCAACTTTTACAGAAGTACAGGGAAGAGGCTGCGTCTACACAGCTTCTCGGTCGCCTTCTATTTCAGCAGCCTTCTGCCGCATATATTCTTCCAGTTCATTTCTCTGTTCGTGCTGAAGATAGATTTGCAGAGGGTGGCCATAACATTGATGATTTTCAACCCCATGCTTCAGACCCTTTGCAAGATCTGGTCTTTCTGGTTCTATATAAGCGAGATATCGACATTATTTAATCTGCTAAAAAAGGACTTTTTAGACAGCACACTACTTCACAGGCAGGCCCACGCCAAAGAAGTCTA…	1579	MSHQPPLVESDFFDGLIVKHLKYFDILKRINFYRSTGKRLRLHSFSVAFYFSSLLPHIFFQFISLFVLKIDLQRVAITLMIFNPMLQTLCKIWSFWFYISEISTLFNLLKKDFLDSTLLHRQAHAKEVYRQTARNCNVFLFIAYAGIILIIPIWILMPGYDTEPPVPGVKKVLSGWYPFNNADSPGYEIVYVYESFITITIGPLFPLYNSVFLLHLMGLYAQFVVLSHNAASLRKEGDVTGDDLHEELRLVLKDYNKLLSYSDKLKDVYTALVTVILVTGPVTLLVTVLQLLFENTGTRSQMSTWKCFIYMSYEAVQVTLICFCSSLLQTASAEVHFAIYSSDWYEADKKFAYTTQMMMARAMKPVTLTAMKMYPVNMETLQSISQFIYSTAAVLSNVNQ	400	YES	XP_014281821.1	PREDICTED: odorant receptor 33a-like [Halyomorpha halys]	7e-83	40.2	4	6	PF02949	PTHR21137
TpapOR25	Unigene9489_All	CAGACAATGGACGTCTTCAAGAGGCACAGATACATGTTCAGAATTATCGGAATTCGTTTCGAAGGTGAATTAGGGCGGCTGGGGAAGATCCTGGTGGATCTTCAGAGATGGGTGACTTACTTTCTCCTCATCTACATGCACTTCATCTGCCTCTTGCTGGGTGTCTTGTGGCGCTACAAGGAGTACCCCCTCATCCCGACATTGATCATGTCCTGCGGGATCCTCACCGGTCCTGCCAACTTCTTGAGGCTCCGCATGCTGTATCGTCGAAGGAAGCAGATAAAGGAATTAATAGACCAATTGAATGGGTACGAAGTTGTGGGCGGTGTTGGCAAGTTTACGAAGTGCTTGATGTATGGCTATGAAGGTATGGCTCATTTCTTCGTGGCTGCCTCTGTC…	1305	MDVFKRHRYMFRIIGIRFEGELGRLGKILVDLQRWVTYFLLIYMHFICLLLGVLWRYKEYPLIPTLIMSCGILTGPANFLRLRMLYRRRKQIKELIDQLNGYEVVGGVGKFTKCLMYGYEGMAHFFVAASVMKNVIVAPDLTVPFPVWEPYEVNTPERRALHFFTFYYAIMLCWIVMASVDSLLLNMANQLCHKLAILNNTLNLIGGSEANRSWVLKKEVLPLQDYEDSTILKTSLREHFHLLRLTRYLSETLNEVFIYQGINSMAVLLVLFYIFSNSKDWIADIMAFSGALVVMFVQVLTCCWSGELIKTRYEQMHFSIYNNQWYEADPKIKSTLFVIATFTAKPVTLRGAYVFELSLQTYETFIRQAFSFFTVMYQFLN	381	YES	XP_014291481.1	PREDICTED: putative odorant receptor 71a, partial [Halyomorpha halys]	4e-96	72.5	6	6	PF02949	PTHR21137
TpapOR26	Unigene18650_All	ATGGACGCCTTCAGGAAGGAGAAGATCGCTCTCAGGCTGATGGCGGTCACACTGCCAAAGGATGTACCTTTGTTCTGGTTGAAGGCAACAGTCGACCTCTATTTCTGTCTAGAAGTGTTAGCACTCGGCCTCTGGTCTTTTCTCTACTTCAGGGGCGCCTATCTCTACGTCCATGAAAACTTTCTCAGCAGGATGGTGGGCCTATGTGCCGCCATATCTGTATCGGGATCTATCACCAAGTTGGTAATCTTCAAGTTCAACTCGGCGCTCCTCAAAGAACTCTTCGAGCAGTTAGGCAACCTAGTGGCAGACACTGACCGTGGGAGGACAGTGAGGAAGGTGACCTCCCTGTACCAGTCGGCGGTAGCGGCAATAATCGTCACCCACAACTACGAGTAC…	1201	MDAFRKEKIALRLMAVTLPKDVPLFWLKATVDLYFCLEVLALGLWSFLYFRGAYLYVHENFLSRMVGLCAAISVSGSITKLVIFKFNSALLKELFEQLGNLVADTDRGRTVRKVTSLYQSAVAAIIVTHNYEYFIRSTPTRSSPYYTRTQTGSAGEVALDYWFTLYSAIVTLTANVIGDTVFLIITNQVCHRLLLLSNTVSTIGTDESKVTLEAEGIKSDQGLIKKCVQEHNALLIIKNKLENLYNYIITVQLASSFSTICLSLFVISQYGNVYVALQELLPQTFSLFLEIFLYCWAGQMLNNHFEDLRIAVYRSGWYNCRAADRSSMLVMQTFTSKPVQVTSMSVFHLNFHLYETICREAFSYYTIMSQLFSQ	374	YES	XP_014282544.1	PREDICTED: odorant receptor 4-like [Halyomorpha halys]	9e-138	70.4	5	6	PF02949	PTHR21137
TpapOR27	Unigene8286_All	GGGAGAGGCAGAACTCTCTACCATTGACGGCTGCCGTGACTGTCTGTCATTAGTACAAAGAAAGTCCAGGGACTTAGTGGCCAAACTTGATACATAAATACAAAGTACAGGGACTTCGAGTTCCAACTTGATACAATGTGGGATTGGAGGCAACTGAGATGGCTGTCCTACATGGGTTGGTGGCCTGACATTTGCAAGACCAAGACTACTTACAACATGGTCAGGGCCTACGGGATTGCGCTCTTCGCCTGGGACGTGGTACAGATCGGTCCGGAATGCATGGCGATGTACTTCGGCATCATCAACAACTCACTCAAAGGGTCCATTTTCAACCTCAACACTAGCCTCCTCGGTACCCTCTGCTTCTGGAAAATCGGAGGGGTTATGCTGAGCAAAGCT…	1416	MWDWRQLRWLSYMGWWPDICKTKTTYNMVRAYGIALFAWDVVQIGPECMAMYFGIINNSLKGSIFNLNTSLLGTLCFWKIGGVMLSKAEIKWLIAKLEEMDERAKKVIPRQVYEKMSNKRNKNCTRISILVYMGTLAAFQWSLRPLYLLFYGSKVLIIDAWVPWSTDTIQGWSVLYISQMVHVPSCFVGNLVIDILYMTILEMVLGQIEHLKEALHHLDFAPNTLVVDNHRPTTTLRFCITFHQDILSICHKFNKMLGVTLFLAIMLSTTSLCLFCFEMMSLKNADLFRIINLTEVVIVLLLIIFFYCWYCHRIVYQMSEGILRAVCNNKWYLGRHQDKKVILIICSMAMKPIRFGYIVPVNLDTYITVMKSAFSYYNFLKALSVEE	387	YES	XP_014294439.1	PREDICTED: odorant receptor Or1-like isoform X1 [Halyomorpha halys]	4e-113	48.32	6	6	PF02949	PTHR21137
TpapOR28	Unigene26483_All	GGCCCACCATGGACCCTCCGCTCTTCGTCAACCACTACAGTGCACTGATACAAGGACTACGGGTGAGCGGCTTGCCAACTCCATGGATAGACAAGCCTTCTCTCATCGCCAGGTTGCCATACTTTTTATACGACGCCCTTATGATCATCGTAGTCCTTTACATGCTGTGGTGTTACCTGTACACAACCGTCCAGGGCAACATCGCATTCGACGAGCTGTGTGCACTAGGTGTGGGAATCTCACTGTTCACGTGCGGTTTACTGGAGACCGTCTACCACGGATTTTACCGCCATCGACTCAAGCGAATTACCGATAGCATGGACGATTTGGCCAGATCTCTACTGAGGAGCGAGCTGGGACCGGAGGACTTCTTGCAGCAGCTCTACCAAAAGAACGCTA…	1309	MDPPLFVNHYSALIQGLRVSGLPTPWIDKPSLIARLPYFLYDALMIIVVLYMLWCYLYTTVQGNIAFDELCALGVGISLFTCGLLETVYHGFYRHRLKRITDSMDDLARSLLRSELGPEDFLQQLYQKNAKSMTVLTKNTILFSFLCPFLYCVSVPVIDSVAGSYRFRQPLPIRSPFDDKKAGIYELVALVLAVSNGISCSKKGVNDCLFLSLFKIQESFLQYLSTSMEGLEKDFPQNPQQKLFSTNLENRRKLIQWIVLHQDVLRNVQELVVIFSPVAMIYYLNVKVIVACGLFTQTMNETGNVVQSIGVGSYVLVIIIHMLLLSNTADDLSTEAQRMAFVAYDVPWFEMKKSNANMVRMVLAVSNKPIHITSYRASIFLLNRETFAGFVISCISAFV…	409	YES	XP_014277878.1	PREDICTED: uncharacterized protein LOC106681850 [Halyomorpha halys]	1e-142	69.86	7	7	PF02949	PTHR21137
TpapOR29	CL2439.Contig2_All	GTTATTGTGTATACCAAGGAATCCTAGTCTATACCTAAGAAACTTTCATTTTTTTTTTAATTTAAAAAATAGGAATTTGAGAATCCTCAAGAAAATGAAATTTCCTTGGAATAGACAAAATTTGGCTGATGTTTGGAAATGGCCCGTTATATTTTGGATGAACATTTTTGGATGGTGGGCTGAAGAGGCTAAGACAGAATTTTCTAAAAAATGGCTGATGAGGTTTAGATCCCTGTCATGTGTATACCTGGTAGTTCTTTTAACTTCTATGTGGATTCAGATTGGTATACAGTTTTCTGAAGGAAACATGTTGCAAAACTTGTTTACCATATATACATCTGTGCCCTGTTTCATAGGATTGTTTAAGATTGTTGATTGTATAGTACATAGACGTCTTCT…	1458	MKFPWNRQNLADVWKWPVIFWMNIFGWWAEEAKTEFSKKWLMRFRSLSCVYLVVLLTSMWIQIGIQFSEGNMLQNLFTIYTSVPCFIGLFKIVDCIVHRRLLKSVMDRLSALTPEINNHVLDGMARKYFKRAWLILFFMLLILDSFCFHWIFRPLIVAVFQHEKTRILETWPLFLDTWLQFFFSFLFHFPSLLIVGHALYMYDIMFCCTSEVILCHFAVLKYRLNHLTLNDSKASSKELISCVKYHSNIISICNDFKDATANVLLWHSINNVILLCTGIFIITYFGKLIPLQASINLAETSLSTTFCFYFYCWYSNEITIKYIDVSNAVYMINWVNAKATDKKTMIITMSRAMKPVMFGGILEITLETFINVIKTAFSFYNFLIAVQVSSTEND	394	YES	XP_014275003.1	PREDICTED: odorant receptor 49b-like [Halyomorpha halys]	1e-127	53.32	6	7	PF02949	PTHR21137
TpapOR30	CL6875.Contig2_All	ATTTTTCTTCGAATAGTTCTTAATAACTTACATGTATTGAACTTATATGTGTGGTAAAGGATTCAATAATGGATGTTTCTCATATCTTATTTATAGCATATTGTTTGAGGCAATGATGGATGATTAGTAGTTGCAGCTCTCTTTTGAAGTTCAAAGGAAAGTACTAAAATTTATATTATCATCTTTCTTTTAACTCTACTTAAAGTCTCTACTTTCTTCAGAATATTCAGTTGTTTTTTCAGTTACTTGGTAAGAAACACCCTGAAAAATGTTTTCTCTTTTAAAACGATATAAAGAAGAGGACATAAGAGATGACCATTGCCTACATATCTGCAATCAATGGTTAATCTTGCTTGGTATTAAGCCTCATAGAACTTTGACTCTGCATTCAGCATTTAC…	2813	MFSLLKRYKEEDIRDDHCLHICNQWLILLGIKPHRTLTLHSAFTFLILAFSLAVWVYTYLQIKTGDSTEALHHICLSLLASGLFSIQFFKHSEILRVAKQIDDCFSYENKELKYFFRQRQKKLFTSKMKIYTDIFTITVFMTWGCLLTNIYVEQLFVTDIEPPAPMILPMQSKALYYFVYFTETIFVITACTTDVMVAQLFMMFTLQLTANYEVLCLNLKSIQKSSNCSSEIVPDSKINAALRVIIKHHQEIFKALNSLKSLFDQIFYILYFSMMSAIAMCRTLLVGDIDIKQLLPLFYLETGYIHVFCHFFDSLIKESAEVGFSAYSTSWYNFSSNIGTSLRIVMLRAMKNPKIYFFIGGSDVSLATFSLIMNASMSYFLISFMMGNQN	390	YES	XP_014287265.1	PREDICTED: uncharacterized protein LOC106687743 [Halyomorpha halys]	8e-91	71.88	5	6	PF02949	PTHR21137
TpapOR31	CL3225.Contig2_All	TCAGCCTTTAAGTCACCACAATGGCCGTCGATGTCTTCATGAGACACAGATACGTCTTGAGGTTCTTGGGGATCGTACTCCCGGGCGAGGTACCAAACAAGTTCCTGAGAGCTCTTTTCTATTTGTGGTTCCGCTACTTGTCTATCAGCCTTCCAGTGCTGACCTTCTGTTTCATAATGGGGTTGCTCCAGATGCACAAACAGTACTCAGTCACAGCGTGCATGTACTCCGTCGCTGGCGTTATAAGCTCCGCCAGTGCTAGCTACAAGATCTACCTTCTTTATAGTTACAGATATAACATCAAAGAGCTGGTAGACTTCTTGAATGGTTTCAAGGCTGATACCACCGTCGGCAAGATAACCTACTTACTGATATATTTGTACGAGTTTCTTGCCCTCT…	1640	MAVDVFMRHRYVLRFLGIVLPGEVPNKFLRALFYLWFRYLSISLPVLTFCFIMGLLQMHKQYSVTACMYSVAGVISSASASYKIYLLYSYRYNIKELVDFLNGFKADTTVGKITYLLIYLYEFLALYFRVVALIEIFRKGKIKLHLPFWTPYPRDNVAVELSTYIIYQGTAIIKTICNFFVDALLLLISNQTCHRMYILRNTFRIIGLPEEEKIERLKGKHILKLPPGKKPTDENVLNLCIKEHILLLNVIDRFANMVNKIFLPQSFNAFASICVLLFLVSQADDMVRESLYVLPWAIIIFLQLFVSCFAGELIKTRCYDIFDSSYGNAWYNCDQRIKSSILVIQTFTSRPKIIRGAYVFELSLHTYEKAVREVFSTFTVLYQLFNTK	388	YES	XP_014278714.1	PREDICTED: uncharacterized protein LOC106682407, partial [Halyomorpha halys]	7e-115	73.21	6	6	PF02949	PTHR21137
TpapOR32	CL135.Contig1_All	CTTTTGCAGAATTTTGCATGAAGAAGAGTTCTTATCAGTAGTAAAAAATGGTGACCTTCCAGTGGCCTTGGAATAAGGAGAAAATTACTGATCTGTGGAACTGGCCAATAATATTCTGGCTGAATATCTATGGCTGGTGGGCTGAAGAAGCCCAAACACCATTCTGGAGAAAATGGCTGTCCAGGTTGCGAGTCATATGCTTCCTGAATGCCTCAGCTTGCTTTACCACTATGATCATTGCCATCATCATCAAGTTTTCGCAAGGAGACATAATGGCAAACCTGTTCTCCGTTTTTGGAGCTGGTCCTGGTGTTGTTGGGACATTCAAAATTGTACAATGTATCCGTTATAGAAAAACTCTAAAGAAAGCTATGGACCTCCTTGATGTGATGATGAGTG…	1445	MVTFQWPWNKEKITDLWNWPIIFWLNIYGWWAEEAQTPFWRKWLSRLRVICFLNASACFTTMIIAIIIKFSQGDIMANLFSVFGAGPGVVGTFKIVQCIRYRKTLKKAMDLLDVMMSEADEPEVVPIVRNGMRRCWIAFVTCLFFGSCISLHWLSRPLLILIFYGERTRIIDTWPVYNDNWTQWFFTFLFQGSNVCLCGHTFYIFDNVYFCISESLLCQLEVLKYRLTHLKIDGSVCSDAGLEICIRQHTLILKVCDKLKDASEGVIIFQCVNTVIMFCTGIFILTLMEGINLNVLLNLGEITLVIVVILFGYCWYSNEITFQCSQVATFGYMMDWTDGTLTQKKKLHNMMTMAMQPVIFGGIAEINLNTFINVLKTAFSYYNFLVAANAGGGK	394	YES	XP_014274899.1	PREDICTED: uncharacterized protein LOC106679982 [Halyomorpha halys]	0	84.28	7	8	PF02949	PTHR21137
TpapOR33	CL333.Contig13_All	AGTGGCTGGTACCCCGGAACAATGGCGGAGTCTCCTTACTATGAACTTATTTACGTATACGAAGCTTTGGGTGTCATATTTGGAGGAACAATTCTCACTGTATATGTCTTAATGTTTTATCAAGTGTTAGTGGGTCTATATTCACAATTTACTGTGTTAGGGTATTATATATCTTCATTGAAAATAAACTCTCTAAATAATTTTAAAAACAGAAACCTTAACAACAGTCAAAGCTACGATTCAAAAATATATAAAGAATTGTATGAAGTTATACTCCACCATCAGAAGCTGTTAAGTTATGCAAACGAACTCAGGAGTGTTTTTAATCCTTTGATTACAATTATTCTAGGGATGGGAATATTTGTATTGACAATATCAGTTTTCCAGTTTGGTGGAGCA…	802	MAESPYYELIYVYEALGVIFGGTILTVYVLMFYQVLVGLYSQFTVLGYYISSLKINSLNNFKNRNLNNSQSYDSKIYKELYEVILHHQKLLSYANELRSVFNPLITIILGMGIFVLTISVFQFGGARKIAVVIRSLQYVAYEGVEVSMFCVVSSAVETASSDLHFAIYSSDWYKADIKFRKTAQMLMVRARKGETLTAIRMYPVNVETIMAILQFTYSVAALMSRMS	227	NO	XP_014280768.1	PREDICTED: odorant receptor 24a-like isoform X1 [Halyomorpha halys]	8e-79	63.4	2	3	PF02949	PTHR21137
TpapOR34	Unigene8234_All	TGGAGAGAGAACGGGGCCCTTACTTCCTTTTGGGGAAGTTGATGGAGTACACTGGTGTAGTCAAAACCGATAAATCACGAAATGAAAAATTGTACATATTTTTTTCCTCGTATCTGATGGTAATGCTGGTGCTCCAAGTAGCCACATGTTTGCTCTACGTACTGGAAGACCACTCCTTTGACGATAAGATCGAAACTATACAATGTTTGGTGTCCCTGGTTCATCTGGTAGGGAAAGTCTTGAACCTGAGATTACGGAAGACAAAATTCAAACGCCTCATAGACGATTCAATGGAATTGTGGAGGGAGATGGGTGCGTACAAAGGAAACGAAGATCTACTACAGGATATAAGGAAAGGCATAAATATTAGAATAAAATATATCATGGGAATCTTCGTAG…	1152	MEYTGVVKTDKSRNEKLYIFFSSYLMVMLVLQVATCLLYVLEDHSFDDKIETIQCLVSLVHLVGKVLNLRLRKTKFKRLIDDSMELWREMGAYKGNEDLLQDIRKGINIRIKYIMGIFVATVPAYIVFWLITIFKSEYWENLFKIGDPFKAILGDNYYFACSTYQAVIVEHALIIFGVVYLSYLLPCFMATGQMKVVTRMLSSKDLNVTACVKFHQKTLKFVKEITELFSGQMFLETVLSAFPITLRCYQLMQMLSSYDPRALGVLFFLTLCLVAPLVICISGQVIRDASENLFLGTYQNEWYNLSHKDSKSLCIMMTRASVYLNLGYRNIMMFNMERYMLVIQATYSYITILINY	356	YES	XP_014287367.1	PREDICTED: odorant receptor 85b-like [Halyomorpha halys]	4e-90	46.63	5	6	PF02949	PTHR21137
TpapOR35	Unigene3175_All	CTGTTTAAAGGTTATACAAGTAGGTAAAATTGTGGTGTATTTTTAAATAATATAATTTTCTTATATCGTAATTAACTTTTGTTATATCCACCACATCAATTTGGAAAAAATCATATTTTCGATTTATAATCAACAGGATTCTAGGTTGTCAGTCTGTCTGTTATTAATATAACGGCGATATTCCAAAATAGAACTTGACGAACCTTCCTACTTAAAAGATTCATGGAGACGAAACCGTTTCATTATACCAGAAAACAGTTGGTTCTTACAGGAATATTGGAACTGCCAAATGCACCGAAATATTTAAGGAACGCAATTACAGTTTTGTCAATTACCCTGGTTTTTCATGATTTAACGGCAGCTTTCCTATATTTTTTGTTGGAAGACAAGTCATTTTTC…	1574	METKPFHYTRKQLVLTGILELPNAPKYLRNAITVLSITLVFHDLTAAFLYFLLEDKSFFEKTESLLDAMGVAHIFSKVLVLPFKRKILLSVMSDLDEMSLHSNRQEELRKLHRRNVMISRKIPETVILLVCLLVVSGTLASVVRYSTSGTVSPPLQLYIPFKGRHILFTVLYNYFTIFFPTCSYAVITSTIIVLSLNISSQISYLVWKLKMLGANSNPSDVDSCILLHQKILRVVRKVNELVSGLLFFEYLLTTSQCCLSGYQLLADNKNDNTATLLYNCTFFVVALTTLSVNYHCGNMVKLKSEQIFEAAYYNNWYELKTAERRQLVVIMLISSKPLTYSYRHLITFDLVLYGGILKAAYSLMTVLQTMEK	372	YES	XP_014286385.1	PREDICTED: putative odorant receptor 92a [Halyomorpha halys]	1e-134	65.12	5	7	PF02949	PTHR21137
TpapOR36	CL4198.Contig2_All	CCACTGTCACCCTTATGGAACCCCCTTCTTTCACTAGCCACTACAGCGCATTGTTCCTAGGACTACGGAGGTGCGGCCTCCCCACCCCTTGGTTGGAAAAAGGGTCCTTCGCCGCCAAATTGCTTTACAAACTTTACGACTTTTTCCTACTGGCCGTTGTCTTCTACATTCTCTTCTGCTATGGTTACACCATAATGGCCATTTACATTCCTTTCCAGGACCTGTGCGGCCTAGGAGTGAGCACCTCCAACTACATGTGCGGTGCCCTGGTGACCATCCACCAATTGCTGTTCAGGCATCGGCTCAAGAGGCTAACCGACAACTTGGACTCCATCGCTGCAGCCATCGTTAAGGCTGGTTTGGGTCAGGAAGTATTCTTCATCCAGCTCTACAACAAGA…	1661	MEPPSFTSHYSALFLGLRRCGLPTPWLEKGSFAAKLLYKLYDFFLLAVVFYILFCYGYTIMAIYIPFQDLCGLGVSTSNYMCGALVTIHQLLFRHRLKRLTDNLDSIAAAIVKAGLGQEVFFIQLYNKNSKLMSTLVNISVLFAALAPSMYCFSVPTIDWFSGEYGVRFPVLIVSPFNDRQPGVYELIFFLVACCMCVSIGKKVTTDCLFISLLKIEITFFKYLSRSMSGLKKEFLNGKNALVGKKLILWIRLHQSILRTTEELITIFSPVVVIYYLAVICIVVCGAFVQIMKDNENIIQSLTIGSFVMTTLVYHFLLANTSDELTTEAQKLTLVAYDLPWYQMSKDEATLVQLVMSMTNRPVLLTAYRAPIFLLNRENFGSFVVSAISAFVTFCQMKT…	402	YES	XP_014290195.1	PREDICTED: uncharacterized protein LOC106689626, partial [Halyomorpha halys]	1e-121	59.05	6	7	PF02949	PTHR21137
TpapOR37	CL6014.Contig2_All	TGTAAATGAACTATTTCATTTCATAATCTCAGCAAGATCGTCTGCTAAGTGTTCTTCGACTGAACGTATTCAGAATGGGACAAATTAAACTGGACAAGATAGAGATTGCAACATACAAGATGAACATTTGCTTGTTATTGGCTGACTTCATTCAGGCACACAAGCTTTATTCGATATTTAAAATTACCAATACACTCATTGCTTGCTGCTTGCTAACATATTCTATGTATTATTATTTGAACGAACTTGAGAAGTTTGCTGCTGACATTTATAACTTAGTTATGTGCATCGATATTGTCTTAGCCAGTCTTATTCGTCTTTATTTACCAGTCCAAGTTAATACATTAGTAAATGGGAGTTATTACAGCTACGACTACCAAAGTGAGTTAATGAGAAATA…	1388	MGQIKLDKIEIATYKMNICLLLADFIQAHKLYSIFKITNTLIACCLLTYSMYYYLNELEKFAADIYNLVMCIDIVLASLIRLYLPVQVNTLVNGSYYSYDYQSELMRNKLDEVEEKRAKTLRKSFNLITYLCCYSFFNMFLMGIIESVLRGEAMIFPCWLPFEADSIQLKILVILWQSVITADLQFMAFGGMGLFYIPYEHIRAEFTLLKHAMRNLEPRALEMARNLGRGEKESVDDRILYHCKIKCMRMCAEHHSEIIKYFNTSSPVPNVAYSITFASGIICCTFTGYFIISDSLTLKIKFMGIICVVLTHLYVSFWIAESTSHEFTKVGDAVYTLEWYKFPKECQSILRLIQVKSSRPQYYHLLLGQKVDIDAFMSLIKASYYYVNILIAN	393	YES	XP_014281345.1	PREDICTED: uncharacterized protein LOC106684029 isoform X1 [Halyomorpha halys]	2e-88	40.71	6	6	PF02949	PTHR21137
TpapOR38	Unigene18823_All	GAGCAAAGGAAATATACAGAAGGATCACGAAGAAGTCCAATCTCTTCTGCTTCTTGGTGTTCGCGGCGAACACTATGACCGTGATCACTTGGGTGGCCATGCCCGGCTTCGACACCAACTTGGAAGGCTCCGGTAGGAAGAAGATCATCGCCGGTTGGTACCCTTTCCCGTACTCCGAGAGCCCTTACTACGAAGTGGTCATCGCCTACGAGTCCATGCTCATGATCTGGTTCGGCTTATCGCTCTGTCCCTACGAATGCTTCCTCGTCCAATTGCTTTCAGGTCTCTTCGCTCACTTTTCCGTCCTCAACCACCATCTTGCGACTCTCACTACAGGAGCGAATCAGAAACGCGGCGAAGATGGAAAATCATATATGAATAAGGAACTGGACAAAATTT…	813	MTVITWVAMPGFDTNLEGSGRKKIIAGWYPFPYSESPYYEVVIAYESMLMIWFGLSLCPYECFLVQLLSGLFAHFSVLNHHLATLTTGANQKRGEDGKSYMNKELDKIFVDYNKLLRYGDVLKDVYNFFITILLGMVMTDLITASLHLLFTPKSASFTVNLFLFFVHSLVEIALICITSSFVESGSSQMRFSAYSSAWNLADKKYRVTLRMMMLRAGRPLTLVAVKMYPVNRETLVSILQFIYTTC	246	NO	XP_014289256.1	PREDICTED: uncharacterized protein LOC106689027, partial [Halyomorpha halys]	9e-92	78.67	3	3	PF02949	PTHR21137
TpapOR39	CL4067.Contig2_All	TGGCAGTATGTTGGCGGTGACTGGAGGCAAGAAGAAGATCCTGGGAGGCTGGTACCCGGTCCCCATGGCTGAGTCCCCGTTCTACGAGGCTATTTTCGTTTACGAATCCGTGATAGCCATTTGGAATGCAACACTTCTGGCCGTGTATGTCTGTTTGTTCTACCAACTTTTGATGTGTCTCTATATACAGTTCACTGTTCTAGCACTTCATGTCTCGTCGTTGAAGCTCCGGTCGGCCGAGTGTAGAAAGAAGAACGTTAATGATCAAAGGGATGATTCAGAATTGTACAAGGAATTATATGCCATCCTAAAAGAGCATCAGAAACTCTTGAGTTATGCGGGCGAACTCAGAAGTGTTTACAACCCTTTGGTAACTATTGTTTTAGGGATGGGGATTAT…	1015	MLAVTGGKKKILGGWYPVPMAESPFYEAIFVYESVIAIWNATLLAVYVCLFYQLLMCLYIQFTVLALHVSSLKLRSAECRKKNVNDQRDDSELYKELYAILKEHQKLLSYAGELRSVYNPLVTIVLGMGIILLIIAVFQFLFGGRGSPMFIFKSLQYVAYQFIEVSMFCFGSSSIEAASSGMQFAIYSSDWYKADIKFRRNAQMLMLGAKKGVTLTAIRMYPVNIATIISILQFTYSTVVLMSHMRSKG	249	NO	XP_014280623.1	PREDICTED: odorant receptor 24a-like [Halyomorpha halys]	3e-92	67.76	3	4	PF02949	PTHR21137
TpapOR40	Unigene12291_All	CTACCAAGCCGCGATTGAAGATTCAGACCTCGTCGAAGGTCTCAGTGTGAGGTACCTTAAGCTTTTCGGACTGTGGCGAGTCATCAACGACTACAGGACCAGAGGTAAGAGGAACGCAATTATCAAATTCGAAGTTATCATAACTCTCCTCTTCGCGACCCCCTACATGGTCTGCCAGTGCGTCAGCTACTTCGTCATCAAAGTCGACGTACAGAAGGCGACTTTTTTGAATCTGCACTTTTTGCCCGCTCTTCAGATCTGCACAAAAATCCTGATATTTTGGTTCCGGATGGACAGCCAGTGCAGATTTTACAATTTAGCAAGGAAGGATTTTCTCGACATTCCAGGAGACAGGCTAGCCGGTGCAGATAAGATCTCTAAGAAGATAACCAGAGTGAG…	1288	MVCQCVSYFVIKVDVQKATFLNLHFLPALQICTKILIFWFRMDSQCRFYNLARKDFLDIPGDRLAGADKISKKITRVSNLFCLAAFIVNGSSAFLSVVDPGISVDYILHHTGSMAAVAGGRKKILGGWYPLPMAESPYYEAIFFYETILTTWGALLLAVYECLFYQVLMCLYLQFAVLGHQISTLRVDAVKKRSDIDEKGSDSEIYRELYSILRKHQKLLSYANDIRTVYNPLVTMVLGMGIMVLIIAVFQFLFGGTANPMFIYKFFQFLLYQGIEVSMFCIGSSSVEKASSELQFAIYSSDWYKADIKFRKTAQMVMLRAGKGVTLTAIRMYPSSIKTTSSSSSLKWLSLLLLLSKRVCGQFRSSPPRPF	371	YES	XP_014280623.1	PREDICTED: odorant receptor 24a-like [Halyomorpha halys]	4e-152	64.41	4	5	PF02949	PTHR21137
TpapOR41	Unigene25845_All	GTTCGATGGTATCTGCTAAATTATCTTAAGCTGTAGACAAAATGTGGTTTATAGACAAATTGACACAGGTACTTGATGACATGAATTCAGAGAGTGACGAAAATACAGAAGCTTTCATTGACAAGAGTTACTACCTTATGACCCAAGTCTCTTTGCTCTATCTGAAGATGGACAAGAAACATCGGCTCATCAGCATATATCAGTTCCTGATATACTACGCCATCATGGCTTTCCACTTCGTCCTTCTGATACAGACATCGCTATTCCTGCTCGACATAAACTTCATAATCTTCACCCACAATACGCACATTGGCCTACTGACGTTTCTTGTCGGGACAGTGGTCTGTGATTTCCAGAGGCACCGCAAAGCCTTCGTCCGCCTACATCGGAAGATTGCTA…	943	MWFIDKLTQVLDDMNSESDENTEAFIDKSYYLMTQVSLLYLKMDKKHRLISIYQFLIYYAIMAFHFVLLIQTSLFLLDINFIIFTHNTHIGLLTFLVGTVVCDFQRHRKAFVRLHRKIATGFYDYNEPKLEAASLLRAEMLEQRRRLTVVPLSAMVATGAVLLLAPVLDSYGTFDFDKIRGRTSESLPYTFGKYPYNPNEGIAYWISLILQMCLGVVLSSPIGTAGYTYIVITQNIMLQLKILSASLENIEKRTTDLCTRIFPGYYKVPGKRMYHSEESAYCYKKCLRKNFEHHQIIIRA	300	NO	XP_014286277.1	PREDICTED: uncharacterized protein LOC106687100 [Halyomorpha halys]	1e-93	57.09	4	4	PF02949	PTHR21137
TpapOR42	CL3685.Contig1_All	GTCCGCCCATTGAAGAGTCCCAGCTCCTGGAAGGCCTCAGTGTGACCCACCTCAAGTACATCGGACTCTGGAATGCCATCAACACTTATCTGTCGACTGGCCGTAGGACTACGGGTCTCATCCTGCTAACCGGCTATTCCGTCTTCTACGCGCTGCCATACGTGTCGTTTCAGGTTCTCAGTATCTTCTTTATCAGGCTGAATCTAGAAAAGCTCACTTTTCTGTTTTTAAACTGCATTCCTTGTATTCAGGTGTTTTTGAAAGTCACTGTATTTTGGTTCCGTTTAGATGAGCAATGTGACCTTTTCACTTTGCTTAAGCAAGATTTCCTCACGTGCATACCAAAGCACAAAATGTCACAAGCTAGAGAAATTTATAGTAAAAGTGCGAAAATGTGCA…	1296	MSQAREIYSKSAKMCNMFCILAFAGMILCISSWILIPGIDGIDDTGAKATKVLGGWYPFPFSQAPWYQGVFCYETVLMTSHGLLISFFECVMIQPLLCLCAHFTVLGHHIATLRMNDVIYSKTHNSIQYLNDELKAILSDYELLLRYAARMQDILNILVTVILGTGILVLIIGILQFMFDARDFMFTFHFLTYLSYEATEVSLICLGSSALNTASSDIRFAVYSSDWYLADKKFAKTAQMMMIRTLKPQTLTAIKMYPVSVEILVGIFQFTYTAAMVLSK	280	NO	XP_014272535.1	PREDICTED: odorant receptor 85b-like [Halyomorpha halys]	5e-164	71.24	4	5	PF02949	PTHR21137
TpapOR43	Unigene12557_All	GAGCGAATGGGTGAGAAGTATGCCGATAATGAAAAATATAGATGATATAATTTTGGATGAGAGGAAGACGAGGAAAGTTTTAAGACTGGTTTGCTGCTTGAAATATATAAGAGGGCAGAATTCTATAAATGCAGTTAATTTAGTATACATATTTCTAGTTTATATGTTACTGTCTGCAGTGGTTGGACAGGGAATCGTTTTAGCCTACTTCACTGATGACATAGTTGAGAAAGTTGAATCTATACATTATACATTATGCATTATTATTATAATTTCCTACATAAGCAACGAGTTAATAAATAACTCAAAATTGGATAAGGCAGGGAAACTGATGAAGTTTGCTTATAAGACTTTCAACGAAAATAATGAAGAGAATAGAGAAGTACATGTTAAAATAAC…	1650	MPIMKNIDDIILDERKTRKVLRLVCCLKYIRGQNSINAVNLVYIFLVYMLLSAVVGQGIVLAYFTDDIVEKVESIHYTLCIIIIISYISNELINNSKLDKAGKLMKFAYKTFNENNEENREVHVKITSNIMKSNGVFCCLMSGSCVAYLLFTPMRELFAKDNLPIKKLPVPLYMPFNTNSRLGYTIGTVWEAVTLFYICGVSTSVHQSFRGIMGRLRGELKLLNKSIKQIHERAAKKYKRPTSLMAYSDPVFKSLLFNCLREDIIHYKLLIQYYNLTKKYLGIILLLFIFLSSIILAGVGFLITRPNSNTEDVIKFLAIVSAELFFVYQLCWEGEKVAEESGKIFRSLFNIPWYHCDKNFKIAVNIMLSGTIKPILLKTNVFNVEASFETYNLVITTAF…	411	YES	XP_014278793.1	PREDICTED: uncharacterized protein LOC106682449 isoform X1 [Halyomorpha halys]	4e-121	66.25	5	6	PF02949	PTHR21137
TpapOR44	Unigene6076_All	GTGAAAGTTAATCCTAGTTAAGAATGGTGAAAATTAAGCTAGAAGTCATAAAAGAGTCTACGCAGAAGATGAGAACACTACTGTCACTTTCTTGCCTGATCTTCACAAACGAACTCTATTCAATAACGATTTTTATAAATACGTTGCTAGCCTGTGGTTTGATGGGATATTCTCTGTATTATTATCGAAACAGTATTGAGAACTTCGCTTCCATTTTCTACAACATGATTTTATGCATTGCCGTTATAGTAGCAGTTGTTGGTGGCTACACATGGCAAGTCTCATTACACAGACTTCTAAATGATAGTTACAGGAGCTACGACTACGAAAGTTCAATGATGAGACACAAACTGGAAGAAGTAGAGACAGAGAGGGCTGAAAGGTTAAAAAATGTTCTCA…	1320	MVKIKLEVIKESTQKMRTLLSLSCLIFTNELYSITIFINTLLACGLMGYSLYYYRNSIENFASIFYNMILCIAVIVAVVGGYTWQVSLHRLLNDSYRSYDYESSMMRHKLEEVETERAERLKNVLKAIVYISCYSMSNLTLLAFAEAVLKNKDTYLLFPCWFPFDVKIIPLQILAILWQEYIILNIQFMAFGGLALFYTSYSHIEAEITLLKYAMENIEVRAYEMAKKHGNRESANARILSRCYLKCLRMCAQHHSELINYFDNATNSMGIFYTTTFTVGLLACTFAGFFIVSDNMALKFKFMGMTLVILIHLYAMFWVGEATTKEFLSISETVYTMEWYNLPKSCQSTLRLMQLKSNEPLFYKMVLGQRVDMEAYMTLVKASYYYVNMMIAK	393	YES	XP_014281345.1	PREDICTED: uncharacterized protein LOC106684029 isoform X1 [Halyomorpha halys]	3e-108	48.36	6	6	PF02949	PTHR21137
TpapOR45	Unigene3289_All	AGATGGGAGACGTCGAGGATTTCCACTACATCAACCGAACGTACTGGCGAATGTTCAGTTATTCGCATCTAAACGTTTTCCTCGACGAGCGACCTACAGACGACGTCGCCTTTTGGAATTTGAAAAGACACGTGACTCACTTCTTTCTGTTCCTTTACTTTCCCGTCTGGCTCGTCATCGAGGTGTCGGGGATGTTCCTGGGCAGGAAAGGTGACCTGGCTCAGGTCGCATTCGATCTCAGCTACGTCGCCCACATCGTTCAATTGGTCATAAAGATGGGATATTTCCTCTACTATATAAAAGACGTCCGTTCACTGTGCCTCGAGTTCGAGAGGTTCCACACGTCCAAACACAGACCGAACTTCTCGAGGAGACTGTTAGGGGACAGCAGCGAGTTCT…	1251	MGDVEDFHYINRTYWRMFSYSHLNVFLDERPTDDVAFWNLKRHVTHFFLFLYFPVWLVIEVSGMFLGRKGDLAQVAFDLSYVAHIVQLVIKMGYFLYYIKDVRSLCLEFERFHTSKHRPNFSRRLLGDSSEFLRRLSNTYYTVIYMNFLFWIVTPLFIQPIIYGLSQAGLVAAAGPQNIIPKFFPVRYPFDEGSTRNRIIIACMELTVLSAGFTYFIPIDQFFVSVIVMVCSEMDVICKSAKSAKELSRELDRDFSLMFGPGDSRKRIDIKLLIEDHQRALRTTKKIGQVINPILGLVVGNCMVLLCTLALVITTKMKTASSFSDVFREVFGFIVVMTTSLITLYLYSWMCGELKTSEEAVFEAAYSTDWYHRDKKYRDTVLIMMGQSFKSRPLRMMSM…	416	YES	XP_014292012.1	PREDICTED: odorant receptor 22c-like [Halyomorpha halys]	3e-99	44.17	6	6	PF02949	PTHR21137
TpapOR46	Unigene21561_All	GGTTGAAGAGGTAACCCTGGCCAATTTCAATAGGATATATGACATTATCATGTCATATACTGGATTTAAGTCATTGCTCTTACGCGATTTCGGTTTTAACCTGCACAGTTTACTAAACCTAATGTACTATCTCAGTGCTATTGTCTCCACGACAACTTTTGATGTTTGGCACATTATCACATTCGATGAAACTACCAACTTCGCAGAGGCCATGTTTCAAGTGGCCATCATTGTACACGTGTCCAGCCTTTTTGTCCGATTCGGCACGGTGTTCGCATACCGCAAGGAGATAGATTACCTCATGTTGTTAGATTATAGAGAGTTCAATTCGAACCTGCACAGGCCAAAATCATCGCTCAAGGCACTCAAAGAGAGCTATGTTTTACTCAAGAAGTTGGA…	1329	MSYTGFKSLLLRDFGFNLHSLLNLMYYLSAIVSTTTFDVWHIITFDETTNFAEAMFQVAIIVHVSSLFVRFGTVFAYRKEIDYLMLLDYREFNSNLHRPKSSLKALKESYVLLKKLDSVTKRIYLAFTIAWYITAGIISRQFVGFLTGSNDFEEVLWVLPTTLPGEASSIAIHMWRWAFHSLFCLVYIYILAATDVLCFSVAVLLKKQYQILRSSLFRGPGESSDSANPLALKLFVQDHVKLIRMTEILRDVMSPIVAAQVSHTIIITACCTYLTATPTANNGAQLSGNLISYATISILELFALCNLSHMANTANEELAVGIYESSWYESSGSKMKGWSLPLLMAQKTIHFKALGLMDINMETFLRVLQISYSYFTLIQAQI	382	YES	XP_014246951.1	PREDICTED: uncharacterized protein LOC106665206 isoform X1 [Cimex lectularius]	2e-34	26.7	4	6	PF02949	PTHR21137
TpapOR47	Unigene6682_All	CAGGACCCTAAAAATGCAGGCATTTTGAAAAGAGCGAACAAGATGTCGACCAAAATACCCAAAATATTTATGTATGTCTTTTGTGGCTACTATCCTCTACGTATCATTAACCTTCTGATCAAATATTTTATTTTTCGAAGTCCCCAAAAATTTCTTGAAGCTTCATGGATTCCTCCCATTCTAGCTTCCAACTATTTTACAGGACTGCTATACCAAGTTGCTACATCCATGTGCACAGGATTTACTAATGCTGCATATTCAGGCCTTATAATTTTTCTTACAATACAGTTATCAGGTCAGATACAAGTTCTAAGGAGAATGATGGAAGACGGATCTCTTACTAAGCACTGTGTTATTCGACATCAAAAACTAATGAGGCTCTTCTACCGTATAAATAGA…	1006	MSTKIPKIFMYVFCGYYPLRIINLLIKYFIFRSPQKFLEASWIPPILASNYFTGLLYQVATSMCTGFTNAAYSGLIIFLTIQLSGQIQVLRRMMEDGSLTKHCVIRHQKLMRLFYRINRLLAGIMFTEYILSSLYSCISSFLILKGLSSGGKEAANNVYVLILVLLRAFLICYCGNIILTQGEKLHSSAYFCYWYRKSLGEQKSVLLLMKVTTVQPFKYNYHQIITVDMALFMKSLHTTYSYLTILLSFADHK	253	NO	XP_014290317.1	PREDICTED: odorant receptor 4-like [Halyomorpha halys]	6e-120	79.7	4	4	PF02949	PTHR21137
TpapOR48	Unigene9799_All	GAACGAATGAAGGCACTTGTTTTTCTCCTGAAATTAGGTGGTTTGTGGCTTAATTTTTCTGATTACCCGTATGGTATATTTGTTACTGCTTTTCAGTTATTTCGATTTGTTTATTTGACTGTTGGTTGGATTTTTATAATCAATCTTATCTTTCTCAAGGGTTTGAAATTTTTATTGACACCATCAGCAGTATTCATTCCTCTTGGTTTCAATGTTGTTGTTACAAGCATGTTATTCTTTCTTAAAATAGGAAAAATGGAAGTTCTAATATTGGAATGTGACAAAAACTTAAGCAGCTACTATGAGGTTTGGGAGCTTAAACTGATTCATAATGATACTCAAAAAGTTAAAAATTTGGCAGATTGTTTAAATTATGGAATGTCATTTTTTGCAGTTACT…	1053	MKALVFLLKLGGLWLNFSDYPYGIFVTAFQLFRFVYLTVGWIFIINLIFLKGLKFLLTPSAVFIPLGFNVVVTSMLFFLKIGKMEVLILECDKNLSSYYEVWELKLIHNDTQKVKNLADCLNYGMSFFAVTYMIFPIIINIARAVTGNLECYTVPLPFDGYLDEAKQRNINFYIVVIASNLWFVFGMANSVSFQCSVFYIISCATTEISIIKQYIKTISIGDGSSSNILPDWNLSHIIKKHTQLLRINELQNQSIALPNVMQCRFMFTLSICFVMFLILQLFGNDTAVMILAAMFVLILFALSFIHCSAGQYLEEKSDELFYAVCSLPWYRQSVKSQKDYLMLVLQTSK	349	YES	XP_014287043.1	PREDICTED: uncharacterized protein LOC106687583 [Halyomorpha halys]	2e-83	66.67	7	6	PF02949	PTHR21137
TpapOR49	Unigene27528_All	ACTAGAAAGAGTATGGAAGCTACCAGTACAGTGAAATCCTTCAGAGAGAAATACATATTCAAAGTCGTGAAAGACGATAAAGGAGATTACGTATACAAGAGGTCTGTGTACGTGAGGCATGGGGTGACTGTTTGGAGCCAGGACGACGCCTACTGGGTGGTGAGGTACCCCGTCTTTTTGACCATCTCCTTTATCGTGCTCGTGTTGGTTTTCATCCACCACGTGCTCAACTTGGGCAGACTCGTCTTGACCACTAAGATGCTCGACTATGTTTATCCCACAGGTGCAATCCTTTACGCATTTCCATTTTATATTTACGAAGACAAGATTGGAAATGTGAGTCTGACATTGGACAAATGCAGCGAATACCCTTATCTGGAAAAGATGCAGAAGGAGTTG…	1438	MEATSTVKSFREKYIFKVVKDDKGDYVYKRSVYVRHGVTVWSQDDAYWVVRYPVFLTISFIVLVLVFIHHVLNLGRLVLTTKMLDYVYPTGAILYAFPFYIYEDKIGNVSLTLDKCSEYPYLEKMQKELKRRAEDRVNKFHYIYFNFMKFGCVFYCMMPILRKYLSATTDGSTLLFPCWSPFSLTTWWGFSVIYLLELLTLLTVFIAFGSIISYLITIVVMTGYQCQLMGTSLVTINERVSRMMEKMGVLKGGSDWLEIHTRTIHNELRIIVNHFQRIHGLTTDTCAFFTVPISMCSYVGIFVLAMCCEKLATARFNKSVLFQVSYLGMAVFLNQFLIAFVNQIITYQIEDLQFAVYDSPWHTFQTPCRKMVHIMQSMMLKKPTIKTILGTKADMEFFA…	419	YES	XP_014284890.1	PREDICTED: uncharacterized protein LOC106686225 isoform X1 [Halyomorpha halys]	7e-121	50.12	8	7	PF02949	PTHR21137
TpapOR50	CL4540.Contig1_All	GGTTCTTGGAGTTCTCCCTACACAAATACATATTTACTGTATTAAAAGAGAAACCGAAGGGCTACGTCTATACGAATTCGGTGTCCCTACGCCACGGAGTGATAGTAAGAAGAAAAAGAAACGAATATACAATAGTGCGCTATCCAATTTTACTGCTCATCGGCGGGACAGTGTTCCTCTGGGTCCTCCTGGACAATTTTATGGACTTCGGCAGCACGAATTGGTTCGGAAAGATCCTGGATTACAATTATTGCTGTGGATCCTTAGTGTTCGTATACACACTGTGGATCAAACAGAAGGAGGTAGGTGACCTCAGCGAAGCACTGGACCAATGGTGGTCATACGATTTCCTCGAGGACGATCAGGAGAGGATGAAGGAAAATCTGCAAAAGAAACTGG…	1507	MDFGSTNWFGKILDYNYCCGSLVFVYTLWIKQKEVGDLSEALDQWWSYDFLEDDQERMKENLQKKLDRFHRYLYPFIMGSGIGFCLMPFGRYLSESQKSSTSLLLFQCWSPFPLRTWWGFLVTYLMEMLTMLPLFYSWAFILTYLITVMETIGNQLEFVGISLLTVENRALRMMGWTKAYHDYRRNLNYKWMLQKELRNSAIHYQKLYGLAKDACKLFEVPINICLYSGMFALVLSCVKLATERNNKFVLFQAFLMFITVLISQLAVSCINQILLDQMERLQETVYDSSWHNMPIPCRKVLFMFQVMVMKPPSITTIMGVNTDMKFFATVVQTSYFYLGALLSMNVNF	348	YES	XP_014284895.1	PREDICTED: uncharacterized protein LOC106686230 [Halyomorpha halys]	6e-131	54.71	4	6	PF02949	PTHR21137
TpapOR51	Unigene3397_All	ATTTTCTACCTCAGATTAGCAGGTGTCTGGGATATGATTAACACTTACAGGACTTCAAGTACGATCACCCTCAACATCAGGCTCCAGTGGTACTTCACCCTGCTTCTCGGCGTGCCATTTTCGCTTTCGCAGTTCGTCTGCCCAGCCTACATCAGGGTGGATATGGAGAAGGCAACCCTAATCACGTTGAACTTAGTGTCCGTCTTTCAAATGATCGTCAAGCCGTGGGCCTTCTTGAGGAACATAGAGGCACACAAAACCCTGTTCAGCACGATGGCGAAAGACCTGCTCTCCAGCGTCCCTCAGCACAAGCAAGCCCACGCCAAGAAGATATACAGTAAAATTGCCAGGAGGTGTAATCTATTCTGCTACGTCGCCATGATTGTGACCGCCAGTACG…	1108	MINTYRTSSTITLNIRLQWYFTLLLGVPFSLSQFVCPAYIRVDMEKATLITLNLVSVFQMIVKPWAFLRNIEAHKTLFSTMAKDLLSSVPQHKQAHAKKIYSKIARRCNLFCYVAMIVTASTASLWILLPGIRSEYILYHVGNMNEVTTGPTKILGGWYPLPFDKSPWTEIIYAYEFIVLLWCGIMVSLYEVTLTMEVMTLHAHLAVLNFHITTLKKEEVVFYSGKSAVSAREIQELLSEQFLSIIHDHQKLLRLGKMLKESYIMYITVLVIDGGLILITSIFQFLFGAKDALVTVHFLLYLAYEVTEFSLLCFTTTMLETSSTDIEFSIYSSEWYTCDKKLRNTAQMVMVRSQRPLS	358	NO	XP_014293234.1	PREDICTED: odorant receptor 59b-like [Halyomorpha halys]	4e-124	55.43	6	6	PF02949	PTHR21137
TpapOR52	CL333.Contig7_All	TAATAATAACAATTTTATATTACACACCTTATATCATCTTTCAGTGCATTAGTTTCTTCGTCATTAAGATTGACATTCAAAAGACCACATTTATAGTATTGTATGCCTTGATCGGTTTGCAGATCTGCAGCAAAATCTATGTCTTTTGGCTTCGTTTGAAATACATTTGCAAACTATGTACTTTATTTAGGAGGGACTTTCTTGGATCCATACCTGAACAGGAGAAAACAAGAGTAAAACAAATTTTTTTGAAGATAACTAAAAAGTGTAATATGGTGTGTATGATACTTTTAATTGTGATGTTCAATATTGTGACAATAATTGCAGCTTATCCTCAAATGTCTATTGACTACATCGCCCACCACACTGGAGACATGGCTGCGGTGGCTGGAGGCAAGA…	1576	MVCMILLIVMFNIVTIIAAYPQMSIDYIAHHTGDMAAVAGGKKKILSGWYPGTMAESPYYELIYAYEAIGTAWGALAFTVYLSFYYQVLVCLNAQFTVLGYCVSTLKVGSVNTGTTMRVNNDKVINTVMYEQLYAILQDHQKLLNYSYELRSVFNPLITMILGMGIFVLVVSVLQFLFGGTRSLFLFARSIQQVAYQAIEVSMFCFGSSALEAASSDLQFAIYSSDWYKADIKFRKTAQMLMLRARRGVTLTAVRMYPVNVETMMAILQFTYSAAAFLSKTAE	283	NO	XP_014280623.1	PREDICTED: odorant receptor 24a-like [Halyomorpha halys]	3e-119	57.26	3	4	PF02949	PTHR21137
TpapOR53	Unigene15246_All	CAACGATACACTTCTCATCTTGATTGGAATCTATCAGTTAATATTTTCGGCAGGCAGTGCTTTCATTGTTGGAAATTTTCAGGATGTATGCCGACTTGGAACCATCTTCCCAGTTCTTGGAACAGGACTTGTAATCGCTATGTTTTACACACTTCACCAAAAACGGCTACAAAGATTTATCGAAAACTGGAACAACTTGAATTTGAAGATCTTAAACAGCGAGCTGGGCGAGACAGAGTACTTCAGACAGATTTATCTCGATGCCTCCAAGAACAGTCAATCCTTCGCAAAGAGAATAATCTTCTTGGCCTTTTGGACTCCCATTCTGTACTGCATACCGGTGCCCATCATAGATGCCAGCAAGCAGGCCTACAGGACCAACCTCCCTTTACCAATCCT…	1193	MFYTLHQKRLQRFIENWNNLNLKILNSELGETEYFRQIYLDASKNSQSFAKRIIFLAFWTPILYCIPVPIIDASKQAYRTNLPLPILYPYDDRQPGVYELTFCLHVVGLVTSVTKQIENDCFFLSLFKIQSVYLKWLSASLKRLGEKFKKNSDVINGREQIVWIKFHVELIRNANELVAIYTPIVVIYYFHLIIIVVCGLFTQIKNDRDTLIQRVGVGGFGLINVFQLYMISSTAEELATEADMVAIEIYNVPWYEMSKSNADMLRLMLLVAKNPVKVTAFRSPTFLLNKETFRGFVASAITALMTFSKVNDLMKRNLQT	320	NO	XP_014276746.1	PREDICTED: odorant receptor 4-like [Halyomorpha halys]	3e-104	65.45	2	5	PF02949	PTHR21137
TpapOR54	CL4061.Contig3_All	GTCTAGGCCTACCCACCATGTCGCTTCAGTTCGAAACTACTCACAGATTTCTGATCTCAGTGATGAGGAGAAGTGGAATCAGAATGCCTTGGGCCCGACCTGCTTCGACCCTCTCAGCCATAGCCTACAATGCTACAGATGTCCTCCTGCCCTTGATCTGCTTCTATCAATTTGTACTCACTGCATCCAGCGCTTTTAGAACCAGAAATTTTCAGGATGTATGCGCCATTGGAGTCGCCGCCCCGTTGGAAGGGACAGCAGTCGTGATCAATATATTTTATGCAGTTTATAAAAAACGGCTGCAAAAGTTTTTTGACAACTGGAACATTTTGAATATGAAGATCCATAAGAACAAACTTGGCCAGGCTGAACATTTTAAGGAGATATATCTGGATGTCA…	1349	MSLQFETTHRFLISVMRRSGIRMPWARPASTLSAIAYNATDVLLPLICFYQFVLTASSAFRTRNFQDVCAIGVAAPLEGTAVVINIFYAVYKKRLQKFFDNWNILNMKIHKNKLGQAEHFKEIYLDVTRNNLYFSKRILFIAFCTPIIYCIPIIINDAVNGAYRTSFPVPIIYPYDFRQPGIYELTFALHVIGVTTAVVVKIGNDCIFLALVNIQSVYLKWLSASIKSLGEQFKNGDNALLNRKQVVWIKFHTEFLRDVSELIAIYTPIIVLYYFYLTIVVVCGVFTQIKSDHDDAIQGMGIGGFGVINMFQLYKHSSSAEELAIEAENLAQEVYNFPWYKMKKSNADMLRLMLLMSKKPVQVTAFKASTFLLNKETFIAFVLSSLTALMTLAKINDLH…	402	YES	XP_014276740.1	PREDICTED: uncharacterized protein LOC106681099 [Halyomorpha halys]	6e-91	53.02	5	7	PF02949	PTHR21137
TpapOR55	CL1079.Contig2_All	AACTGCAAGAGCCATAATATTACACTGATAATCCAATATATTTACAAAGGTTCCCTCAAGAAAAGTTAAAATAACTTAAAAAAAAGTTCTACAACATGGTAAAATTGATAAGATCTTTCTCTGGAGATCTGTCTATGTTTCTAGAGAAGACATATTTGATATCAAATAATTCAATTACAAGGTTAATACAAACATTTTTCACAATTTCTAGTATCATAGTGACAATTCTGTGCATTGCTTCTCTTAAAATTTTGGGGTTAGAGAAAAGTTTGGAAGGTACTGCTTGCTTTACTACTCTTGCAATAATAAGTAGCACTCAGCACATTATCTATTATTGTAGACAAAATGAAATTAAGCAATTGCTGGATGTTTTATTAAGACTGAGAAAACAACATAAAG…	1760	MVKLIRSFSGDLSMFLEKTYLISNNSITRLIQTFFTISSIIVTILCIASLKILGLEKSLEGTACFTTLAIISSTQHIIYYCRQNEIKQLLDVLLRLRKQHKEKWEKEMYEKYSNDAWNAVYRYCVMLIAYMTIYLMLPTIMDVIIGNIFPDTPSLRVDLPCEGFIAFFEPRTAGSFAATIPVLMWCSEALMQHAGSETLIFISIMYTKTELAIIKHKLSIIKNATNEKENNHHKIIEKLLWEVISQYQMALKALENINNTLGLPIVAQNIVISMCLCFTFYGIVTINDRGSLSGKFNGLATASCIGALFFCLCYFGESLEEENNEVLISIYDLPWYYQKRNFRGLLIIMLQQAQKPFVISYRLTAKLNLHTFMQVINASYSWFMMLKSTI	390	YES	XP_014287042.1	PREDICTED: odorant receptor 43b-like [Halyomorpha halys]	6e-104	50	4	7	PF02949	PTHR21137
TpapOR56	CL3185.Contig2_All	CGAGTCATGACCTACCAGGCGGCTATCGAAGACTCGGACGTACTCGATGGTTTAAGTGTGAGGTACCTAAAACTGCTCGGGCTGTGGAGTGCCATAAACGACTACAGGACAACAGGGAAGAGAAATATAATTATTAAAGTTAAATTAGCGGTAACTTTCCTACTCCAGTTTCCATTTATCTGCTCACAGTACCTCAGCTACTTTGTCATAGATGTCGATGTACAAAAGGCAACATGTCTCAACTTGCACTGTTTACCCGGCCTACAGGTGTGCTGTAGAATTCTCATATTCGTGTTTCGCATGGACAGCCAGTGCAGACTTTACAATTTGATCAGGAAGGATTTCCTCACCATACCCGAATTCAAGCGAAATGAGGTTGAAAAGATCTTCAAGGACATA…	1185	MTYQAAIEDSDVLDGLSVRYLKLLGLWSAINDYRTTGKRNIIIKVKLAVTFLLQFPFICSQYLSYFVIDVDVQKATCLNLHCLPGLQVCCRILIFVFRMDSQCRLYNLIRKDFLTIPEFKRNEVEKIFKDITKKCNRLCMAAFIVNMSTVIVSIIDPGISAEYVAHNTDRMTVLTGGKKKILCAWYPLPIEESPYYEVIYVYESMLITFGGVFLATYACLFYQVLMCLYAQFSVLGYQISTLDVDTVCNSEGDSDANGKTTDSAMYRQLYAIIQEHKKLLSYANDLRSVYNPLVTMVLGIGILVLIVGVFKFLFGETLNPMFIFKALQFVVYQGIEVSMFCFGSSYIQEASSDLQFAVYSSDWYKTDTKFRRAAQILMIRSRRSVTLTAIRMY	393	NO	XP_014280623.1	PREDICTED: odorant receptor 24a-like [Halyomorpha halys]	7e-143	62.34	5	5	PF02949	PTHR21137
TpapOR57	Unigene21482_All	GAATTATACCATCCTTGTTTACAAGAAGGATTTGAAAGTTCTTATCAAGGATTTGGATCGTTGGTGGAAGTACGCTTACCTGGAGAAGGAGACTGTGCACTTGAAGAAGAAGGCAGAGGATTGGATGAAAACTTTTAACATATGTTATTACGGGCTTGGGATGACAAATACGGCTCTTTACAGTCTCTTGTCCATCGTGAAATTCTTCTACAAAGATCCTTCAGAGCGGGTGGGAGCTCTCGTGTTCCCCGTTTGGACGCCGCTGCCTCTCCATACAACATGGGGGTTCTTCATCGTCTATGTGTGGGAGGTGATGACGACGTGTATGATCATATTGTTTTACAGCGAAGTCTTCGCCCTATTGATGTCGTTCTCTATCGTCATAAAGCATCAGGTAAA…	1100	MKTFNICYYGLGMTNTALYSLLSIVKFFYKDPSERVGALVFPVWTPLPLHTTWGFFIVYVWEVMTTCMIILFYSEVFALLMSFSIVIKHQVKLVGIAFVSIKERMSETMVRKDLGPEEWHEEYIRLIDKEIRSGVIHFQHLYSSSRQLSRAFSAVTNVTYLGGMWVMCMIGVKAASEMTTVNVVQAIMLVTVIILNLYVFSFVSECFIEEIQKLRNSVYDSPWYEMPNKTKRSYHIFLTMLDADRFPTLRTIMGTKTNMENLSKVINASYCYFSTIITIKSS	282	NO	XP_014270733.1	PREDICTED: uncharacterized protein LOC106677363 isoform X2 [Halyomorpha halys]	9e-99	53.4	5	4	PF02949	PTHR21137
TpapOR58	Unigene9180_All	TACATGAACGGGGTGTCCGCTGCTAATGTTCTATTGAAAATAATTTTATTTTGGTATCGTTTTGAGGAGCAGTGTGATTTGTTCAATTTGCTCTCGGTAGACTTTCTCACAAGCATTCCCCCAGATAAGAAAGCTCACGCCAACAAAATTTACCGTAAAAACGCTCTGAGAAGCAACGCTTTCAGCATCTTGGCTTTTGCTGGTAATGTACTTACCATAGTCACTTGGATCATATTGCCCGGTTTCGATACCGAAAGCACCGGTAAAGGGCGGAAAAAAATTCTGAGCGGTTGGTACCCCGTACCATATTCCGAAAGCCCTTGGTACGAAATTGTTTTTGGGTACGAGATAATTCTCATCTCCTGGCATGGTTCCTTGGTGTCATTGTACGAGTGTGTC…	1098	MNGVSAANVLLKIILFWYRFEEQCDLFNLLSVDFLTSIPPDKKAHANKIYRKNALRSNAFSILAFAGNVLTIVTWIILPGFDTESTGKGRKKILSGWYPVPYSESPWYEIVFGYEIILISWHGSLVSLYECVLLMPLIGLYAHFVVLGYHLSTLKEDKYFNEEACGNPDSKTFLNRELKKILKDYEKLLRYADKFKNTYNAVITLTLALDTGALIMTILYILFGSSDALSTLKLLIYFSFALIEIVLLCVSSSFVEEASSEIQYSVYSSDWYLADREFATAGQLVMLRAMRPVTLTAFKMHPVNMETLITIFRFIYSTVAVLSKMKE	327	YES	XP_014281821.1	PREDICTED: odorant receptor 33a-like [Halyomorpha halys]	3e-124	67.07	4	6	PF02949	PTHR21137
TpapOR59	CL488.Contig2_All	AACCAATAGAACTCTTTCCATACAGCAGTGATTCGATAAGGATGATTGGTAGACTGCTTATGATGACCTGGCCCTGGGATCGAAAGGAGATTTCCGAAATCTGGAAGTGGCCCCACATCTTCTGGTTGAACATCTTCGGTTGGTGGGCCGAGGAGGCCAGCTCTGAGGTCCGCAGGACATGGCTGAAGAGATACAGATTTGTCCTCGTCTTGTACTTTACCATGATCACCTCCAGCATGATGGTAGCCGTCGGGGTTAGGTGTGTCGAAGGAGGCATCTTGGATAACATGTTCACGTTGTTCGGTAGCTGCCCTGGCATAGTAGGGGTCTTCAAGATATACTGTCTGATTCTATACGGGAGACACCTAAAGTCTGCAATGAACGGTATAGATGAAGCGT…	1559	MIGRLLMMTWPWDRKEISEIWKWPHIFWLNIFGWWAEEASSEVRRTWLKRYRFVLVLYFTMITSSMMVAVGVRCVEGGILDNMFTLFGSCPGIVGVFKIYCLILYGRHLKSAMNGIDEAFLDTRGVEEQRMIRTTVKRCWIMFSFYLTLGSCISMHWIVRPIINAIFFGEKTRIVDTWPPFIDTWPQFFISFFHQLPVIMGLGHAFYIYDNLYFCISECILCHLRILKYRLNNMRLDRNKGRSDYLVHCIKYYSKILRICILLRNSTSAVIIFQCIMTVTILCSGVFIMTMSERTDVNVLMNLGEEGIVVIFVLYFYCWFSNEIRFQCQDVCNAAYMSNWIGGTEQNKKNLQVLMTRTAKPVLFGGILEIDLSTFVTVLKATFSYYNFLIACVSNKQK	398	YES	XP_014274900.1	PREDICTED: odorant receptor 30a-like [Halyomorpha halys]	0	77.38	6	7	PF02949	PTHR21137
^ Protein domains predicted using InterPro protein sequence analysis & classification database as implemated in Geneious
 TMD − transmembrane domains
 Pfam − PF02949 (7tm_6; odorant receptor, Drosophila)
★ PANTHER − PTHR21137 (odorant receptor, Drosophila)

## Sheet: IR
Transcript Name	Gene ID	Transcript	Length	AA Sequence	Full length	ORF(aa)	Blastx best hit		e -value	Identities (%)	Predicted Domains^
							GenBank acsession	NR_annotation			TMD (No.)	Domains✚
TpapIR8a	CL486.Contig2_All	CTCAGACCCACCGACCCTACTACACCGACTCAATGTGGCTGATTTTTAAAACTTTGATGGTGACCATTATATTGCTTGAAGATACCGTTGGTTCAGTTAAACTACTGATTCTCAGCGAAGTAAACGGAACGGTTTGGACAGAAGTTACCACGGAGGAGAACTGGGAAGAAGATTATGTCGTTCTCAACCGTGACGATTCGGAAGAATCATTTAAAAGAGTATGCGAACAGCTGGAGTCAGGCGTCTGGTTGGTGCTGGATCTGACATGGTCGGGCTGGGGGATCGTTGCCGAAATACCAGGGGTCAGGTACCTGAGGGCAGACATTGGTATCACGCCCTTCATGAGGGCTGTGGAACATTCCCTCATCAAGCTGAGGAATTCAACAGATGCTGCCCTCA…	2682	MWLIFKTLMVTIILLEDTVGSVKLLILSEVNGTVWTEVTTEENWEEDYVVLNRDDSEESFKRVCEQLESGVWLVLDLTWSGWGIVAEIPGVRYLRADIGITPFMRAVEHSLIKLRNSTDAALIFQHSRHFEQSLWYLVRESSLRVTVLQGLDDKSAETLLNMRPSPSSYVIFGDHGAVKYILKQAVEKNLVYLDDRWALAFMDLGPTSLNVTVLKKRIMTIYMSQKMCCFPGQKLPCHCTEPFDIEKEGAKQLKKVIGKAIALSLNSGLSPEPLNTSCSSSPMSFTNNTIFYDKLNEALNDSWLLHMVNNRVELRLQLEVKNVDQQKTQELGRWDTGIGIRTAAMVQRVKRFFRIGTGFSTPFAYPTDQINPDGSQKWEGYALDLIERLAKNMQFEYQL…	853	YES	XP_014274775.1	PREDICTED: glutamate receptor ionotropic, kainate 3 [Halyomorpha halys]	0	81.44	3	S1 M1-M3
TpapIR25a	Unigene15324_All	CCTCCCAGGGAGGAGCCGAGGGTGACGGCACCATGTGCTGGATTTTGCAAGTTTTGCTGCTCTATCATGCCACTGTCACGGTGCTATCAGACCTTCAGAACATCAACATAATGTTCATAAATGAAGCTAGCAACCAGCTAGCAAAAAAGAGTTTTGACGTGGTCTTGAACTACCTGAAGAAGAACCCTGATTTGGGAGTTAAAGTGGACGCTTTGGTGCCAGTTGAGATACCAACTAAGTCAGAAAGGGACGCGAAAGTGATTCTCGAGACCATCTGTGAGGCCTACAATGGAACTGTTTCTAAAGGCAAGCCTCCTCATATTGTCTTAGATTCAACAATGTATAATGTTCCCTCAGAAGCTGTAAAAACATTTACTGATGCACTTGCCCTGCCGACTG…	2839	MCWILQVLLLYHATVTVLSDLQNINIMFINEASNQLAKKSFDVVLNYLKKNPDLGVKVDALVPVEIPTKSERDAKVILETICEAYNGTVSKGKPPHIVLDSTMYNVPSEAVKTFTDALALPTVSSSFGQEGDLRQWKLLDSDKLKYLIQINPPTDIIPEIVRSIVQIQNITNAGILYDDSFVMEYKYKSLLINMPTRHIIQVTNLRTIDSQLKRFSKLDIVNFFILGRLPMIKIALETANANKYFGRKYAWHVITQDKGQLSCSCNNATVLHVKPEPDLGQKERLDYLKNSFNLAEEPEITSAFYFDFFLHSILAVKNMLDADEWPKDFNYILCDDYREDREIVRKDVDLMKHLKSVSEPYSYAQIILEKNGKSFQEFIMKLEKVTIVNSQPESAESMG…	924	YES	XP_014277865.1	PREDICTED: glutamate receptor 4 [Halyomorpha halys]	0	85.95	3	M1-M3
TpapIR76b	Unigene17222_All	TCAGCAGTGGCTGGTCGCGATGCAAGGCCTCGTTCACTATCTGCTCTTGTCTCTCTGTTCCAATTACCCATCTCCTCCTGGTGTTTCCAATTTTTCATGTGAATTGCAAGAAGGAAAGCAAGAAAAAGATGTGTTGAAAGGAAAAACTTTAAAAATAGTAACATACAATGATCGACCATTTTCAGCTACAGAAAACAATGCTAATGGTATCCTGGAAGGATCTGGAATTGTATTTGAGGTGCTGGAAACACTTCAAGAAAGATTTGGTTTTGAATACAAACTTTATAAAGAATCTAGTGTGATAGGAGATGAATCTTCAGGACTTTTGGGAAAGTTGGCCTCAGGAAGTATTGATATGGTAGCAGCTTTTTTGCCCATTTTGCCTGGAACTCATGACTT…	1852	MQGLVHYLLLSLCSNYPSPPGVSNFSCELQEGKQEKDVLKGKTLKIVTYNDRPFSATENNANGILEGSGIVFEVLETLQERFGFEYKLYKESSVIGDESSGLLGKLASGSIDMVAAFLPILPGTHDFITWGTQMWQAHYYVLMKRPEDSATGSGLLAPFDTKVWILILISLTSVGPIIYLIMWLRIKLCPNENNQQFPLSSCIWFVYGALMKQGSTLTPLSDSARLLFATWWIFILILTAFYTANLTAFLTLSLFTLPISEVEDVAKPQHKWFAAEGSSLEYAIKNKDDGDLNILLSSVYRGSGKFIDKSSENKILELLHEGWLYLDSSDTLNRLMYDDYKKKTIEGTEESKRCTFALTQNHFLVRSLAFAYPKGSNLPDLFNPVIQNFIESGILKHLL…	531	YES	XP_014278031.1	PREDICTED: glutamate receptor ionotropic, delta-2 [Halyomorpha halys]	0	78.2	3	S1 M1-M3
TpapIR92a	CL228.Contig2_All	GTTGATGGATCCTAACCAACAACGACATGACAGAGGACGTCATCGAGAGCTGAGGTGAATGAATGAGCCAGTGGAGCTGTTGACTGCTTATTCACAGCGGAGGTATATCATTCAGTTTACCAATCCAATGTGTGCCTTGGATGGATGGTTGGATATATACCTACATTCGTCCATAGCTCGGCACAACCCTAAATATTTTTTCCTTCCAGTATATCCTCAAACCCTTACCTATGGAGATGAACTTCTGGCTAGAAGGGAGTCAGATCTTACTACAGATTTCCTAATTTCTGAAATATACGAAAATTCTACAGATTGGTTTGTACGTTTATCAACTAACAATTTCTATGTGCATCCAACAGTTTCTGGAAGAGAACCAAAACTATACTTGAATGAATGGCA…	2479	MNEPVELLTAYSQRRYIIQFTNPMCALDGWLDIYLHSSIARHNPKYFFLPVYPQTLTYGDELLARRESDLTTDFLISEIYENSTDWFVRLSTNNFYVHPTVSGREPKLYLNEWHYQTGFKENVDLYPDKVLDLRGKAFRVATGKYMPLTSSEPLEGSEIRIALYFCKKFNCTPEAVTDDILWGSIYDDLTANGVLGNVYNDKADIGAMAIYLWHKEWYYIDYTNSYLSSDVTVMIPKPTKLSAWILPFLPFKFDVWIAFFMSLVLSASSLYFITRVSISYTRFRDRLLKKVQFTTIEDSSMRAIGLAVLQQPSSRLIGDSPNRYLFTSFEFLYLVLSAMYSAELASFLTVPLYYPPIDTFHDFAHSGINWYGTDVAWVFSLKGVDEEDAQLIVDHFTML…	558	YES	XP_014283840.1	PREDICTED: glutamate receptor 2-like [Halyomorpha halys]	0	75.93	3	M1-M3
TpapIR93a	Unigene37733_All	TACAGGAGTTGTTGAAACACCTTATTGTTTCATTGGACAGATCTGTTAGAGAGGAAAAAGAACTTTCAGAGCAGGTTTCGGATGAAGAGTGGGAAATAATCAAACCCTCAAAAGCTGAAAGGCGAAACTCAATTATCAATTTTATAAAGGCAAGGCAAAAGGAGGTTAGCTGGTGTGATAACTGCACTTGGTGGAGAATCTTGTCTTCAGAGACATGGGGCTCGGACTTTTCAAATAAGAAGGAGCTGCTGGAGTCTGGTGACTGGGCACCTCGCTCCGGTCCAGTCCTCCAGGACCAGATATTTCCCAATGTCGTCCATGGCTTCAGGAAGAAAACAGTTCCTGTGTTCACATTTCATAATCCACCCTGGCAGATAGTAAGGTATGATGACAATGGGA…	1787	MSNASLQMNKSHIYKFDQSVGDVVLDQITEFSAWDQVVQLIQNKKVMIGAAAFTITEKRKRDLNFTLTLKTENYAFLVSKPKELSRALLFIQPFTSGTWQCIVAAILIMTPLLNFVHRVSPFYEHYSDREKGGYTKMMNCFWYLYGALLQQGGGVMPEANSGRLVIGTWWLVVLVLVTTYSGNLVAFLTFPKMDKVISNVDQLMERRSELTWGMPEHSTLHIILKSTDNEKLNELSNSAQLHPKVTEDIVSRIRKGQHVYIDRKSFLLYLMKQEFRTTNSCALSIGDEEFLAEHLAMVVSPTSPYLHLINKQIYRMHQVGLIDKWLEDYLPNKDRCWSDPLSSESQTHTVNIDDMQGSFFLLFLGVALGFILIVAECLFKKWKNTQEKQVIHPFII	396	NO	XP_014280554.1	PREDICTED: glutamate receptor ionotropic, delta-1 [Halyomorpha halys]	0	84.38	4	M1-M3
TpapIR75d.1	Unigene9293_All	GGCTGCTGCTGGACGACGGTAAGAGTTTAGACGTCCTCAAAGACGCGTATGTCCTCCCGGGAAGTTGCGTGACCGTAGCTCAACTAGTCGAAAATAAAGTGGTCTTTCTGGACGTGTACAGGACAAGCGTCTACCGGTCGCTGAAGTACTACGCCCTGGCCACACTAGCGGTGAACAACTTCACGGAACTCCCACGGAGGCCCAGCAGAAACGATTTCGAGGGTATCTCGCTATTGGGAGCTGCGGTGTTGTACTACCCTAACATGTTCTGCGGTTTTGACTGTCGTGAAAACCCAGAAGTGGACACCATTGCGAAAACTGGTTTTCCCATAACGCGACATTTGCAGGAGCAACTGAATTTCACATTGACGTTCCAAATGTTAGACGATTACGGTTGGC…	1231	MFCGFDCRENPEVDTIAKTGFPITRHLQEQLNFTLTFQMLDDYGWQTNMTFSGLVGMLQREEIDMGAIGIFMRPDRIVTVDFTGDTFEIKSLLIYKQPALSAVSNIFVLPFTQMVWLCCAALSVITGLFLMFDVAASFGFRQTFDEPVTTSDVVTLVIGCICQQGTILVPKTVSARISLFLFSLCSLFFYTSYSANIVALLQSSSANFRSLTDLTNSPLSIGIQDVVYNKIFLGEATDKEIRELYDKKIAPYGPKAYFQPEDGIKKLRSGLFAFDVNNNFL	281	NO	XP_014273860.1	PREDICTED: glutamate receptor ionotropic, kainate 4-like [Halyomorpha halys]	3e-169	80.72	2	M1-M3
TpapIR75d.2	Unigene7298_All	ACTTGTTCGGACCCTTCAGTTGCCTCAGAAGGAGGGCAGGAGGCTGGACACCCTACATGAGCGAGGTCCTAGTGGGCCATCTCTCACAGCAGCTCAACTTCAAGGTTAAGAGGAGAAATGCTTCGGACTGCGAGTCACTGGATAGATTCCTCTCCAATGGGCAAGTGGACTTCAGCTTGACTGCCGTCATGATGACGAAGAAGAGGATGGAGTACAGCAGGTTCACTGGAGATCTCTACGAACTCAAGAGCAAGATTCTGTTCAAGCACCCCAGGTTGTCAGTGATGAAAAACATCTACCTGTTACCATTCCACGAGGACGTGTGGTTGTGTTGCCTCGCCTTGTTCCTCCTCTGCTTTGCTCTGCTCTTGGTGGCCAACCTAACCGTCCAAGGCGCCT…	796	MSEVLVGHLSQQLNFKVKRRNASDCESLDRFLSNGQVDFSLTAVMMTKKRMEYSRFTGDLYELKSKILFKHPRLSVMKNIYLLPFHEDVWLCCLALFLLCFALLLVANLTVQGAFEKNMYSTPLDLLTLLIGVASQQGIYLGAESLSTRMTLLLFSVSSLFLCTSYSANIVALIQSGAETVTSVADLTASPLRVAVEDRHYNKIYLQEGDGYIKELYEKKILKGKQPFISAAEGIETLKSELIAFQ	246	NO	XP_014271321.1	PREDICTED: uncharacterized protein LOC106677745 [Halyomorpha halys]	7e-67	65.35	3	M1-M3
TpapIR84a	CL1054.Contig1_All	AAAAAAAAAAGCTAAGGTTTGTCGGTGACCTTACAGACGTCAGTGTTACAGATTCCGTGTTACCGACAGCTATCACTCATTGGATGCAGTGAAGGCCTTCAGAACCTTCGTACACAGAAGTCCAAGATATAACATCAGGTATATGAGAGATCATCGTGAGCCTGCCGAACTCCTGATGTCTTACTGGCAGCCGCCAAGGTTGGGCATATTCTTGGATACTTCTTGTGAGGAAGGTCTTTTATTTTTAAACTATGTAAGTACCAGTATTCACGTTATGAATGTTTAAGGATTACTGGATCTTCCATAACTACTACTACCCCTATATCGAAAGTTTTTCCATATCTCTTTCTCTAATTTTCTCCAAACAACCAATGACGTTACATTAGGTATTAAAAAGGT…	2220	MDRRDFHGFTFTASIMMIDIVFNETNLLEPLLDKTYEPGKDMVRRYGLAVFMHLAEFYNFSYNFILTNAWGDPLHNGTWTGMVGQIARGEAEFGLAPAKFIVQRYDIIDYITSMHIVKCCFTFLQPKLFGSAKALVLPFHDAVWVCLAVIGAISVVVFRILSRYDSTSLSNDSWEGSTLLVFGAISQQGIPDNTEKVSTRIVYIFLLIVSFFTAVYYNTAILNGLLLPAPNAIQDIEQLLKSDTKLGMLDIPYLRNEFIQNDTMTVRVREKISKAKTKQIFYSITDGVRKIKKGKFALFTEDEAIYTEILHQMTDAEVCSVSEVLKYNPFHVGAVAKKNSPYKELFNRAFTLMRERGILKRQLEHWLVKKPQCQWKQDAISLGMEPLALAYAIISFGVI…	423	NO	XP_014275356.1	PREDICTED: glutamate receptor 2-like isoform X1 [Halyomorpha halys]	1e-15	67.8	3	S1
TpapIR7a	CL2491.Contig17_All	GGTGATCCGTAAGGAGCCCAGGGTGTTTTACGCCAAGCCCAACTGGTTATGACTTTTGTGAAGTTTTATTAGTAGCAAATGTCATGCGAGATGAAGAATCTCGTCCTCCTCGCGGTGCCGCTGGTTTAGACGGAATCAGTTGGAGCTAGACTGGGAAGTCGATAAACATCCCCCAATCCAAGGCGGAACAGCATAGGCCTTTGGATGAATGGCTGTGGGTTAACAGTCGTACTATGCGAACTCTGGATACCAGGCGACCTCCAGTTTAAAAATAGCCTTCCTGTGGCATGCGGGGCTCTGCCACAGGTGACCTTTAAATCCCTAGCTACTCGTGGGAACAAATGAACCCAGAAAATAACATTTATTCACCACTTTCAGTGGACAGTATAACAGAGGCTT…	6132	MIFFAVFITLAHYGSCAIPYKYSLEEYPALSVCLLKILEGEVHTKNLVFIKEEVDKDKNFANLLKLNWDRMIVSTYNVSNVSGLFLFLPNINMTISYEKIMRIKHSDYNSKYIICTDNMKNIIDLFDIAWEYGVIDVIALLPSRRTGRISVYTYYPYGPFGCSTTDPVRINIYDPEDDNFESNESVFSKTKKLYNLYKCPVQITVSDRPAEVISNDNIESHNGISVSLFQFFQEHMNFTPQVTLIDREANTYAAAYYNFTSAVVLTIIKGKSDIGLGRFSQLMDYDNDVEYPAQTGMDCFTWAVPMKAGTKPSVWTTSVFEFDYITWIFIILSIIIAILMFRFLNKLPCFLERHDGLTIFASFLSIASNMNIKSQSTKIFLSSWLLYCFVITAAYSASL…	618	YES	XP_014294375.1	PREDICTED: uncharacterized protein LOC106692762 [Halyomorpha halys]	0	72.33	3	M1-M3
TpapIR7b	CL2491.Contig1_All	AAGTAGCCTTCCTGTGGCATGCGGGGCTCTGCCACAGGTGACCTTTAAATCCCTAGCTACTCGTGGGAACAAATGAACCCAGAAAATAACATTTATTCACCACTTTCAGTGGACAGTATAACAGAGGCTTTAGTGCCTCAAAGCTTTATAGATTGCATGGACCCTTTCATCAGGGGCAATAGCCCAATGGAAGCGGACCCGCTCTCCAGAATCTTTAATGCAAGGGAATCCTCAAATTTTAGTATACCTCCTAGGACTGTTGAAGAAACATACGCAAGACCTCCCTTAATCAGAATGTGTGGTTCCAGGAGAAAAAGATATAGATGGCTAAGGAAACATGGATATTCTGAGGAAGAGGCTGTGCTAAAGAGCCTTGATCCAATCCATAGCCGAGAGAAA…	5715	MIFFAVFITLAHYGSCAIPYKYSLEEYPALSVCLLKILEGEVHTKNLVFIKEEVDKDKNFANLLKLNWDRMIVSTYNVSNVSGLFLFLPNINMTISYEKIMRIKHSDYNSKYIICTDNMKNIIDLFDIAWEYGVIDVIALLPSRRTGRISVYTYYPYGPFGCSTTDPVRINIYDPEDDNFESNESVFSKTKKLYNLYKCPVQITVSDRPAEVISNDNIESHNGISVSLFQFLQEHMNFTPQVTLIDREANTYAAAYYNFTSAVVLTIIKGKSDIGLGRFSQLMDYDNDVEYPAQTGMDCFTWAVPMKAGTKPSVWTTSVFEFDYITWIFIILSIIIAILMFRFLNKLPCFLERHDGLTIFASFLSIASNMNIKSQSTKIFLSSWLLYCFVITAAYSASL…	618	YES	XP_014294375.1	PREDICTED: uncharacterized protein LOC106692762 [Halyomorpha halys]	0	73.25	3	M1-M3
TpapIR7c	CL2491.Contig19_All	GGGTGATCCGTAAGGAGCCCAGGGTGTTTTACGCCAAGCCCAACTGGTTATGACTTTTGTGAAGTTTTATTAGTAGCAAATGTCATGCGAGATGAAGAATCTCGTCCTCCTCGCGGTGCCGCTGGTTTAGACGGAATCAGTTGGAGCTAGACTGGGAAGTCGATAAACATCCCCCAATCCAAGGCGGAACAGCATAGGCCTTTGGATGAATGGCTGTGGGTTAACAGTCGTACTATGCGGACTCTGGATACCAGGCGACCTCCAGTTTAAAAATAGCCTTCCTGTGGCATGCGGGGCTCTGCCACAGGTGACCTTTAAATCCCTAGCTACTCGTGGGAACAAATGAACCCAGAAAATAACATTTATTCACCACTTTCAGTGGACAGTATAACAGAGGCT…	6224	IFFAVFITLAHYGSCAIPYKYSLEEYPALSVCLLKILEGEVHTKNLVFIKEEVDKDKNFANLLKLNWDRMIVSTYNVSNVSGLFLFLPNINMTISYEKIMRIKHSDYNSKYIICTDNMKNIIDLFDIAWEYGVIDVIALLPSRRTGRISVYTYYPYGPFGCSTTDPVRINIYDPEDDNFESNESVFSKTKKLYNLYKCPVQITVSDRPAEVISNDNIESHNGISVSLFQFLQEHMNFTPQVTLIDREANTYAAAYYNFTSAVVLTIIKGKSDIGLGRFSQLMDYDNDVEYPAQTGMDCFTWAVPMKAGTKPSVWTTSVFEFDYITWIFIILSIIIAILMFRFLNKLPCFLERHDGLTIFASFLSIASNMNIKSQSTKIFLSSWLLYCFVITAAYSASLG…	599	YES	XP_014294375.1	PREDICTED: uncharacterized protein LOC106692762 [Halyomorpha halys]	0	72.67	3	M1-M3
TpapNmdar1	Unigene15716_All	TTTGCCATGATCATTGTAGCCTCGTATACTGCCAATTTGGCTGCTTTCTTGGTTTTGGAGAGACCAAAAACCAAACTTTCTGGAATTAATGATGCTCGTCTAAGAAACACTATGGAAAACTTAACTTGTGCTACTGTAAAAGGCTCAGCTGTTGATATGTATTTTAGAAGACAAGTAGAACTTTCCAATATGTACAGAACAATGGAAGCAAACAATTACAATACTGCAGAAGAAGCAATTCATGATGTGAAAATAGGGAAATTGATGGCTTTCATATGGGACAGCTCTCGATTAGATTTTGAAGCAGCTCAGAATTGTGAGCTTGTAACTGCTGGGGAACTGTTTGGTAGAAGTGGATATGGAATTGGTTTACAAAAGGGGTCTGCCTGGGCTGATGCT…	868	MIIVASYTANLAAFLVLERPKTKLSGINDARLRNTMENLTCATVKGSAVDMYFRRQVELSNMYRTMEANNYNTAEEAIHDVKIGKLMAFIWDSSRLDFEAAQNCELVTAGELFGRSGYGIGLQKGSAWADAVTLAILDFHESGFMESLDNKWILQGNTQQCEQYEKTPNTLGLKNMAGVFILVAVGILGGIALIIIEMAYKKHQIRKQKRMELARHAADKWRGVIEKRKTLRATIAAQRRLKSNGLPETGVSLSVEALPRGVIDLPSPVRAWSGMRQRGVSELPNLP	287	NO	XP_014290435.1	PREDICTED: glutamate [NMDA] receptor subunit 1 [Halyomorpha halys]	3e-160	99.31	1	M1-M3
TpapNmdar2	Unigene7065_All	ACCAAGAATTTCAGCATGTCGTCGGCGCTGTGGGTCTGCTGGGGGCTGCTTTGTGGGCACCTGGTCGCCTTCAAAGCCCCCAAGTCATGGCCGAACAAGTTCCTCATTAACGTTTGGGGCGGCTTCTCCGTCATATTTGTCGCCTCCTACACTGCCAACATCGCTGCCTTGATCGCCGGCCTTTTCTTCCACTCTGCTACTGCTACACCCAATGACAACAGTCTGCTTTCCCAAAGAGTGGCTGCTCCAGAAGGTTCTGCTGCCGATTATTATGTCCAAAGAGCAAACAGAATGCTCTGGGAACATATGAGGAGGATCAAGGTGCCAGATGTTTCTGTCGGAGTCCAAATGCTCAAAAATGGAAGCCTGGACATCCTCATCGCTGACTCCCCTATTCTA…	942	MSSALWVCWGLLCGHLVAFKAPKSWPNKFLINVWGGFSVIFVASYTANIAALIAGLFFHSATATPNDNSLLSQRVAAPEGSAADYYVQRANRMLWEHMRRIKVPDVSVGVQMLKNGSLDILIADSPILDYYRATDQGCKLQKIGDQINDDMYGVGMIKGFPLKDSISSVISKFTSNGYMDLLQDKWYGGLACFTVDNDMSQPKPLGVSAVAGVFLLLGLGLLMGFIILMVEHLFYKYTLPILRHKPKGTIWRSRNIMFFSQKLYRFINCVELVSPHHAARELVHTIRQGQITSLFQKSVKRKEHEQRRR	309	NO	XP_014294177.1	PREDICTED: glutamate receptor ionotropic, NMDA 3A-like [Halyomorpha halys]	5e-135	96.31	3	M1-M3
TpapGC3822	Unigene15729_All	TGCATGTGGTTTGCAATTGGATCTCTTATGCAGCAAGGATGTGACTTCTTACCAAAGGCTGTGTCAACAAGAATGGTAGCAGGAATGTGGTGGTTCTTCACACTAATAATGATATCTTCTTATACTGCCAATCTGGCTGCATTTCTCACTGTTGAAAGAATGGACTCCCCAATCGAGAGTGCTGAAGATCTGGCTAAACAAACTAAAATCAAATATGGTGCTCTACAGGGTGGTTCAACCGTGGCATTTTTTAGGGACTCAAACTTCTCAACTTACCAAAGGATGTGGTCATTTATGGAGTCTGCAAGGCCCAGTGTTTTTTCTGATTCTAATTCAGATGGTGTTGAACGAGTTATTAAAGGAAAAGGAAATTATGCATTCCTCATGGAGTCTACCAGT…	1006	MWFAIGSLMQQGCDFLPKAVSTRMVAGMWWFFTLIMISSYTANLAAFLTVERMDSPIESAEDLAKQTKIKYGALQGGSTVAFFRDSNFSTYQRMWSFMESARPSVFSDSNSDGVERVIKGKGNYAFLMESTSIEYVIERNCDLTQIGGLLDSKGYGIAMPPNSPYRTAISSAVLKLQEEGKLHILKTKWWKEKRGGGACRDDALKSSSTANELGLANVGGVFVVLMGGMGVACVIAVCEFVWKSRKVAVEERASFCSGMASEIRNAIHCKNNDPAKEALENKTPEKKDLPVFLPQGNFPPQYGFLSNGPL	310	NO	XP_014289157.1	PREDICTED: glutamate receptor ionotropic, kainate 2 isoform X4 [Halyomorpha halys]	1e-110	99.49	2	M1-M3
^ Protein domains predicted using InterPro protein sequence analysis & classification database as implemated in Geneious
 TMD − transmembrane domains
✚ S1 corresponds to Pfam domain PF10613; M1 to M3 corresponds to PF00060 Pram domain

## Sheet: OBP
Transcript Name	Gene ID	Transcript	Length	AA Sequence	ORF(aa)	Full length	Blastx best hit		e -value	Identities (%)	Group	Predicted Domains^
							GenBank acsession	Reference/Sequence name/species				Signal Peptide	Pfam	Superfamily✚	Panther★	Smart✪
TpapOBP1	Unigene30429_All	ATCATGAAAACACTGCACATCTTCTGTCTGCTTGTAGCCATTGCGGCCACTATGGGATTAGAATTAACTGGAGAGCTCAAAGAAATGGCAAAAATGATTCATGATCAGTGCATAGAAGAATCAGGAGCGAACGATGCTGCTATAGAAGGAACTAAAAAAGGCGCCTTTCCTGCGGATGATCAAAAGCTGAAGTGTTACATAAAATGCATATACAGCAACATGGGTGCGATTTCAGACGAAGGTGAGTTGGACGCCGAGGCCTTTTCATCGATAATGCCAGATGAATTTGCAGTCGTTTTAAGTCCTATGATTGAAAAATGCAAAGGAGTCACTGGTCCTGACCCCTGTGAGTTGGCTTTCAATTTTAACATTTGCCTCTACAACGCAGATCCTTCGAAT…	609	MKTLHIFCLLVAIAATMGLELTGELKEMAKMIHDQCIEESGANDAAIEGTKKGAFPADDQKLKCYIKCIYSNMGAISDEGELDAEAFSSIMPDEFAVVLSPMIEKCKGVTGPDPCELAFNFNICLYNADPSNYLII	136	YES	XP_014282895.1	PREDICTED: general odorant-binding protein 69a-like [Halyomorpha halys]	1e-54	75	Classic	1-18	PF01395	SSF47565	PTHR21364	SM00708
TpapOBP2	CL4191.Contig2_All	GAGGCAGAAGAGAATGTAAAAGCAAAAATTTCAAAGGCCTTCAATGGATGCAAAGCGAAACATCCAATCTCCGATGCCGAACTAAGTGCAATGAGGAAGGCTGATCTAGGATTTGACTATTCTCATGATGCAAAGTGTATGCTCGCATGTATGCTAGAAGAAGGCAAGATGTTGAGGGATGGAAAATATTTTAAAGAAAATGCTTTGATTATGGCTGATGTTTTTCATTTCGATGACTTTGATGAAGCGTCCAAAGCTAGACAAGTTATAGAACACTGCGCAACAGAAGTTTCTGAAGTAGGACCAGATCCATGCGAATTTGCTTATAAATTGGCTGTTTGTGGACAAAACGAATCTACAAAGCTTGGGATGAAGGAATATCAGTTTTTTGAATGAAGT…	1328	EAEENVKAKISKAFNGCKAKHPISDAELSAMRKADLGFDYSHDAKCMLACMLEEGKMLRDGKYFKENALIMADVFHFDDFDEASKARQVIEHCATEVSEVGPDPCEFAYKLAVCGQNESTKLGMKEYQFFE	131	NO	ADJ18275.1	odorant-binding protein [Euschistus heros]	9e-57	80.92	Classic	NO	PF01395	SSF47565	PTHR21364	SM00708
TpapOBP3	Unigene18141_All	CCCCATTGACCGGACCAGACAGACAGCTCCAGCGGTCCACTCCAACATGCAACCACTCGTCTTCTCCATCGTCTTCGTCGCAGTCGTGGCTCTGGCACAGGGTGCTTCTACCCCACCAGGAACAGTTAAGGACAAAGTTGTGGCAGTCTCCAAGAAATGTGCAGCTGACACTAAAGTGACACCAGATAAGGCCAAGATAATCTTTGGTCAAGAAATCCCACAGACCGAGAATGAAAAGTGTTACTTGGAGTGTATCTACAAAGGTGTTGGAGTGGTAAAGGATGACAAATTTAATGTTGAGGGATCAAAGAAGCTTGCAGGAATGAGGTTTACTGTCCCAGCTGAAAAAACCGCTGCAGACAAACTGATTGACACTTGCAGCAAGGAAATCGTTGCTAC…	632	MQPLVFSIVFVAVVALAQGASTPPGTVKDKVVAVSKKCAADTKVTPDKAKIIFGQEIPQTENEKCYLECIYKGVGVVKDDKFNVEGSKKLAGMRFTVPAEKTAADKLIDTCSKEIVATGEKCSLGKSVRECFVKHGKQVNFFP	143	YES	XP_014289169.1	PREDICTED: uncharacterized protein LOC106688964 [Halyomorpha halys]	1e-39	56.64	Classic	1-19	PF01395	SSF47565	PTHR21364	SM00708
TpapOBP4	CL3160.Contig3_All	CCGCCCTTGAACCAGCTATATCATTTCCACGGAGGATAAAACCGACGACCCTCCCTTCGTCAGGACAGACCTCCCGAGATCTTAAGACATTTCCATCATGGACAGGGCCCTGGCGTGCTGCTTGTTCCTCATCTTCGCAGTCACTTTGCTCCGGAGATCCGACGCTGCGATGTCAGAGGCTCAGATGAAGCAAGCAATGAAAACTCTAAGGAACATGTGCATGCCCAAGAGTGGAGTAAGCAAAGAAGCTCTAGCCAACATGAAAAATGGGGAATTTGACGACGAAGACAGAAAATTAAAGTGCTATCTTGGCTGTATAATGAACATGATGCAAGTGATTAAAAATGGTAAAATCAGCATGACCATGGTGAAGAATCAAATTATGAAGATGGTGGATCC…	781	MDRALACCLFLIFAVTLLRRSDAAMSEAQMKQAMKTLRNMCMPKSGVSKEALANMKNGEFDDEDRKLKCYLGCIMNMMQVIKNGKISMTMVKNQIMKMVDPTWGAKLVATFEGCAGVEGSDNCELAYNFGKCIYETDKEAFVVP	144	YES	XP_014282192.1	PREDICTED: general odorant-binding protein 56d-like [Halyomorpha halys]	1e-63	83.33	Classic	1-23	PF01395	SSF47565	PTHR21364	SM00708
TpapOBP5	Unigene2208_All	GAGAAGTCTTCTTCAAGATGAAACCTGCTCTGTGTCTTACCACTCTTCTGGCTGCAGTCTGCCTGTCTTGGGCGGCTCCATCAAAGGATGAGGCAACTGCATTTAAAGACGCAGCTTTTGAAAAATGTAAAAAAGAGGAGAATATTCCAAACAATGTTGCACAAGAGGTATATGACCTAAAATCCGTGGAAGGAATAAAAGAGCATAAGTGCTTCATGAAATGCATCAACCTGGAGTACAAAATATTGAAAGAAGACGGGACAATGGAAGAAGAAAAGATTGAAGAAGCCATTAAGAGCCAATGGAGGAAGCCAGAAAACCAAGAAAAAATCATACCAGTGGCCAAAGATTGTTTAGAGAAAGTAAAGAAAGAGACTGAACCATGTGAATACAGTTACG…	1547	MKPALCLTTLLAAVCLSWAAPSKDEATAFKDAAFEKCKKEENIPNNVAQEVYDLKSVEGIKEHKCFMKCINLEYKILKEDGTMEEEKIEEAIKSQWRKPENQEKIIPVAKDCLEKVKKETEPCEYSYDIFHCFLEGLKKVELSEE	145	YES	XP_014282242.1	PREDICTED: general odorant-binding protein 1-like [Halyomorpha halys]	1e-30	44.44	Classic	1-19	PF01395	SSF47565	PTHR21364	SM00708
TpapOBP6	Unigene154_All	GAGAAGTCTTCTTCAAGATGAAACCTGCTCTGTGTCTTACCACTCTTCTGGCTGCAGTCTGCCTCTCTTGGGCGGCAACAGATGAATACAAGGCGAAAGTGATCGGTTCTCTAGCGGCTTGTACTAAGGAACACAATGTGAACATAAAAGACGTTATTGCAATCGTCAAGGCAGATAAAACTCCAGAAACTAAGGAACAGAAGTGTGTTGCTGGTTGCTTTATGGATAAAATGGGCTATGTGACAGATCTAACACTTGACTGGGGAAAAGTAAAGGCACTGAACTCGGCGAGATATGACACCCCGGAGCTGGTGGAAAAGGCTGATAAGGTCACAGATGCTTGTTCTAAAGTTGTGACCGGGAAGGTTTCTGATGTCTGTGAGCTGGGAGAACCTACCA…	2794	MKPALCLTTLLAAVCLSWAATDEYKAKVIGSLAACTKEHNVNIKDVIAIVKADKTPETKEQKCVAGCFMDKMGYVTDLTLDWGKVKALNSARYDTPELVEKADKVTDACSKVVTGKVSDVCELGEPTMKCLLEEAKKIQLPKPEIKLE	148	YES	XP_014282141.1	PREDICTED: uncharacterized protein LOC106684525 [Halyomorpha halys]	9e-53	68.92	Classic	1-19	PF01395	SSF47565	PTHR21364	SM00708
TpapOBP7	Unigene11846_All	GGGAGAAGCTTCTGGAATATTCCATAGTGCTCAGCCAATGGGAACACTTGGCTTTGGTCAGCACAGAGCCCTGTTTGCAATTTCTCTCACAAGATAATTATGGGACTTCCGTTGAGAGTCTATAAAAGATACCCCTACTTCTCTCGCTGATCCAATAGAGCACTGGAACACAAGTGACGAGGTGCTGTATTACATACCAAATATGAAAACATTTGTTCATTTGGGATTTTTTATTACATTATTTATTGTAGCTAAGTGTGATACCACACCTGAAGTCCCAGCTACACAACAATCGACTGGAGGAACAACACCATCTGGGGGAACTACTATTTCACCTGATGCCATTAGGCAGAAAATCAAAGAGCAAATACTAACATTGACAGAATCATGTAAAACATC…	862	MKTFVHLGFFITLFIVAKCDTTPEVPATQQSTGGTTPSGGTTISPDAIRQKIKEQILTLTESCKTSTKITAEQAKIVSNQAIPKTEPEKCFLECMYNGLNITKEGKFNEMAAKGLAQHRFGSSPDELTKANNMIELCTKEAVVKDTNEKCAIGRLVRECFVKNGAKINFFPKP	173	YES	XP_014287840.1	PREDICTED: uncharacterized protein LOC106688070 [Halyomorpha halys]	7e-74	78.86	Classic	1-21	PF01395	SSF47565	PTHR21364	SM00708
TpapOBP8	Unigene8926_All	AAGTCTTCTTCAAGATGAAACCTGCTCTGTGTCTTACCACTCTTCTGGCTGGAGTCTGCCTCTCTTTGGCGGTATCCCCAGAATATAATGAAAAATTCACTGCTGCTATGAATGACTGCTTAAAAGAATACAATGTGGACAAAAAGGTTATTATTGATCACATGAAGGAAAATAAACTTCCAGAGACAAAAGAACATAAGTGTGTAGCTGGTTGCGTTATGGACAAAATGGGGCTTGTGAAAGATTTAAGTATTGATTGGGAAGCTTATAAGGCATCCAACACTCAAAAGTATAATAAGCCTGAGTTGGTCGAGAAGGCAAATCAAGTGGCCGATACATGCGCTAAAGTTGTGACAGAGAAAGCTACAGATATCTGTGAACTTGCTGTTCCTGTGATCA…	987	MKPALCLTTLLAGVCLSLAVSPEYNEKFTAAMNDCLKEYNVDKKVIIDHMKENKLPETKEHKCVAGCVMDKMGLVKDLSIDWEAYKASNTQKYNKPELVEKANQVADTCAKVVTEKATDICELAVPVIKCCMEEANKVQLPKPDFKYE	148	YES	XP_014282141.1	PREDICTED: uncharacterized protein LOC106684525 [Halyomorpha halys]	1e-47	62.84	Classic	1-19	PF01395	SSF47565	PTHR21364	SM00708
TpapOBP9	CL2726.Contig2_All	CACCTACACATGCAATTAATGTTGACCTTCAATGAAATCTATATAAGTTACCAGTGTGTACTGGAATACATTTATTCTCATTCTAGTTCTCAAGATGAATGTTTATTTTTTTAAGTTCATAATTTTTATTTGCATAAGTACTTCCTTCACGGTTGCGGATGATGAAGGGACAATAATAAATCGAGCTTTTCGGACTGTGAATCAATGCATTAAAGAGCATCATTTAGATATGAAGGAAATGGAAAAAGTAATAAGAAATCTTCAACTACCATCAAGTGAAGATGGAAAGTGTTTTCTTTCTTGTGTCTTGGAGGGATTTGGTTTGATTTCAGAGGGACAAATAAACTTGGAAGCTAGCAATGAATTCAATAAAATGCAGTTTCATCATGACCCAAATGA…	764	MNVYFFKFIIFICISTSFTVADDEGTIINRAFRTVNQCIKEHHLDMKEMEKVIRNLQLPSSEDGKCFLSCVLEGFGLISEGQINLEASNEFNKMQFHHDPNDLKKANEISAACKEELSTSTDEGCDFAITAANCILKKTKDVGIKYFHFKP	151	YES	XP_014283307.1	PREDICTED: general odorant-binding protein 56h [Halyomorpha halys]	5e-48	59.26	Classic	1-21	PF01395	SSF47565	PTHR21364	SM00708
TpapOBP10	Unigene21000_All	CTCATTTCTCGTTTGGCTTTTATTTTAAATACAGAAATAATAATAAGACTGTGCCTCACTCCGCAGTGATGTATCTAGAACAGATGTTTGTTTGACATATGTTAGCCGGACCATCTTGCCTGTGTGGAGGTTCCTCTTACTGGGGCGCTAAAGTCGGGAAGTTCCTCAGTACCGGTTTGGTCGCCGAGGCGGAATGAAGCTTTTGATCCTGACTTCGCTGCTCGTCTGCTATGTTAGTGCAGACTCGCTGGAGGACTCGAAGAATCTACTGCGGAACGAATTGAAGATATTACAGAAATGTATGAAGGATGGAAATGTTCCAGAAAGTGTTATTGATGATATGTTTAAAAAAGGAATTATCCCAGAAACAAGAACTGTAAAGTGTCTTCTGGGTTGTCA…	783	MKLLILTSLLVCYVSADSLEDSKNLLRNELKILQKCMKDGNVPESVIDDMFKKGIIPETRTVKCLLGCHMKGMGYLSDDGKLDWGKLDEINKVQYVDPAQAQKALEVDAACSKIVPQNLGNICDAGYSATKCFFEEAKKRNLPVLGPDSI	150	YES	AIU64827.1	putative odorant-binding protein 4 [Chinavia ubica]	2e-48	62.25	Classic	1-16	PF01395	SSF47565	PTHR21364	SM00708
TpapOBP11	Unigene12059_All	TTTATAAAGAACGGATAAGAAGTCGGGCCATCCAGTCGGCTGCATAAGGGAGACATGGCGCCTACTCTTCTGTCGTTTGTTCTCCTGCTCGTCTCAGCGAATGTGGTACTCTCCAGTATTTTTCCGGATCAGTGGGTTACTGACTGCAAGAAAGAGAATGGGTTTGAAGGAGACATTGGGAATATGAATTATGATGATCCCGCATTTCCACGAGCTGCGAAATGCTATATGGCCTGTTTCATGGGAAAGCAGCAAGTGATGAAGACTGATGGTACAATAGACAAAGAGCATGCAAAATCACTTTATGCAAGAGCACACAAAGGTGATGAAAAGAAAATACAGAAGTTCTGGAGAATTGTAGACGAGTGTACTGCGGAATATAAAATTTCTCCTGACAAA…	666	MAPTLLSFVLLLVSANVVLSSIFPDQWVTDCKKENGFEGDIGNMNYDDPAFPRAAKCYMACFMGKQQVMKTDGTIDKEHAKSLYARAHKGDEKKIQKFWRIVDECTAEYKISPDKCETAFSYVKCKRTKYDAYE	134	YES	XP_014293023.1	PREDICTED: general odorant-binding protein 19d-like [Halyomorpha halys]	3e-45	64.18	Classic	1-20	PF01395	SSF47565	PTHR21364	SM00708
TpapOBP12	Unigene12094_All	TGTGGACAAAACGAATCTACAAAGAAAATTATTCAGAAGAACTCCGATGATTGGTGGAAGAGGTCCTTCACCCAGGAGGATCGCATGTCGGAAATTGGGCGTTGCCGACGAGCTGGAGGGGATCCCTCTATATATTACCGTCCTCTGGAGGAGTCGAACAGACAAACGACCCAGCATCAGCAGCAGCAAAATGAAGAGAGGGCTGGTCTTCGTAGGGTTGGTGGCCCTCCTCGTCCTAGTCAAGGGAGATGATGTTAAAGATAAATTTACAAAAGCATTTGAGAAGTGCAGGGAAAAGAACCCCATATCAGATGGTGACTTTGAAAAGCTGAAGAAGAAAGACACTGACTACCCATATACTAAAGAAGCAAAGTGTCTCCTAGCTTGTGTCTTTGAGGA…	827	MKRGLVFVGLVALLVLVKGDDVKDKFTKAFEKCREKNPISDGDFEKLKKKDTDYPYTKEAKCLLACVFEEGKLLQNGKYNKENALTIAEVFHKDKPDEAAKAKEVIETCAKENSEVGTDQCEFVYKMSICCAKEAKKIGLENMEYF	146	YES	XP_014283301.1	PREDICTED: general odorant-binding protein 56h-like [Halyomorpha halys]	5e-47	59.59	Classic	1-19	PF01395	SSF47565	PTHR21364	SM00708
TpapOBP13	Unigene30232_All	AGCCATGGTGCCATCAGCGCAACATGGACATATCTGTCTTCGGGCTTGTGGCCATCTTCGCATGTGCGTGCGCCGCCTCTGGGATCACCCCCGAGATAAAAGCGTATGTCCAGGAGTGCAAAAACGAACACAGCATTGATTCCAGTCAAATTAAAGAATCCATCCACCAGAAAAAACTTCCAGACACGGATAATGGAAAATGCTTTTTGTCATGTGTGATGAAAAAAATTGGTGTGATAAAAGATGGCAAATTGGACGTGGACAGGACCTTGGAACTGAATAAGATCAAATTTTCTGATCCTGAAAGCTTAGAAAAAGCCAACACTGTAGCTAAAAAATGCGCAAATGTGTCCTCTAAAGATGAAAATGAATGCTCCTTGGCTGTCGAAATAGCAAAGT…	1039	MDISVFGLVAIFACACAASGITPEIKAYVQECKNEHSIDSSQIKESIHQKKLPDTDNGKCFLSCVMKKIGVIKDGKLDVDRTLELNKIKFSDPESLEKANTVAKKCANVSSKDENECSLAVEIAKCSLTNALKLNLKIPWNEEE	144	YES	AIU64825.1	putative odorant-binding protein 2 [Chinavia ubica]	5e-41	59.09	Classic	1-20	PF01395	SSF47565	PTHR21364	SM00708
TpapOBP14	Unigene24035_All	CATCGGTTGGGGCTACGACTGGAGGGGCGAATCCTTGCAGACCCACTCCACTCCAGACCACGATGGCAGCTCCAGCGCCGGCTCTGGCCTCTGTCCTAGCTGTGTCTCTCCTCTCCGCTCTTGTCCTGTCGCTGACTCCTTCAGAATGGGACCTGGCCTGGGAAAAAGCGGAAGCAAAGTGTGAACACTTGATGAAGCTAAGGCCTGTTGACAAGAAGACGCTGTTAACGAAGCTGAACGATGTCCCCAGGAGAGCGAAGTGTTTTGTCAGTTGCTTCTTCGACGAAGTTGGACTAACAAACGGTACAGAAATAAATGACGAACTCTACACCGGATGGTTACAAGAGGAGTTGGCAAATTCAAAAAATAAAAACGCCATTATCAGCTCGGTGAAAGAAT…	852	MAAPAPALASVLAVSLLSALVLSLTPSEWDLAWEKAEAKCEHLMKLRPVDKKTLLTKLNDVPRRAKCFVSCFFDEVGLTNGTEINDELYTGWLQEELANSKNKNAIISSVKECVAGIKRVEKCDTAFSLYECFGKRYFS	139	YES	XP_014281385.1	PREDICTED: general odorant-binding protein 56a-like [Halyomorpha halys]	6e-57	79.7	Classic	1-23	PF01395	SSF47565	PTHR21364	SM00708
TpapOBP15	Unigene8184_All	CTGGCTCTGGTGCTTGCAGCTCAGTCATGGCACCGTTAGCAGCGCTCCTTCTCGCCCTTTCTGTAATTGAGGCCGTGAGGGCGCAAAACCCTGTAGACTGCTCAAGACCACCCCCTGATTGGCCGAGGCAACCTCCTAACTGCTGTGACCAGCCCTACCCTACGGAAGACATGAGGAAGCACTTGTTGGCTTGCATCAGGCAATATGGGGCACCCTCTTCTGCTGTCTTAACTGAGAAATCTATTCGAGAAAGAAGAAGCTGCGTAGAAGAATGTGTCTACAGTTCAGCTGGCTTCATTAATAAAGAAGACAACGTTCTCCAGAGGGAACTTGTAGAGAAACAGCTACGCTCTGTGGCAGGAGGGGAGTCCTGGGAGAAAGCTGTGACAACGTCTTTGG…	1180	MAPLAALLLALSVIEAVRAQNPVDCSRPPPDWPRQPPNCCDQPYPTEDMRKHLLACIRQYGAPSSAVLTEKSIRERRSCVEECVYSSAGFINKEDNVLQRELVEKQLRSVAGGESWEKAVTTSLDACFKEAEGIEDSMSSSVEDDSTCSPIPERLTFCLSRQLFLNCPENTWRNSQECQVVKKRMEECPQLLPPPPLRFTRPPVPEPQ	208	YES	AIU64824.1	putative odorant-binding protein 1 [Chinavia ubica]	1e-91	79.41	Plus-C	1-19	PF01395	SSF47565	PTHR21066	SM00708
TpapOBP16	Unigene24094_All	CAACTGCCAGTGATGAGACAAACAAGCCTTCTTGTTGCGATTGCCCTAGTGGCCTGTGCCTTGGCTTCGCCCCAAGCTACACCACCCAGTGATTCAGATCTTCCAGAAGAATGCAGACCAAAACCTCCTCAGCCCGGGAAAGAGAGAAAGCCATGCTGTGAAATGCCAGAAGTGATGATTTTAAAGGGAAATGAAAAAATGAAAAAATACTTTTCTGAATGCCGGGAACAAGTGGTGGCGGCACATCCTGGCGTGGAGCCACCGCGTCATCCCCCATCACCACCACCGGCTTCAGGCGGTTCACCAATGCCACCACCCCCCGGGGGTCCTCACCAAAAGGTATTCGGTATGTGTATGGATGAATGTATCTTCAACAAAAGTGGACTGTTGACCAGTGAG…	766	MRQTSLLVAIALVACALASPQATPPSDSDLPEECRPKPPQPGKERKPCCEMPEVMILKGNEKMKKYFSECREQVVAAHPGVEPPRHPPSPPPASGGSPMPPPPGGPHQKVFGMCMDECIFNKSGLLTSEMKLDAAAINKLSEEVFGADTVWKTISEEAIKTCVESSTTVKDEGDCKAGPHEFLKCFGRQMFLNCPKEKWQSNEDCKAEKEVMEKCPNMMPRPPHPPPKKDQ	231	YES	XP_014279136.1	PREDICTED: neural Wiskott-Aldrich syndrome protein-like [Halyomorpha halys]	2e-63	51.22	Plus-C	1-18	PF01395	SSF47565	PTHR21066	SM00708
TpapOBP17	Unigene11926_All	TGAAGGTCAGTCGACGTCGAGGGACCGAAATACTGCAGGCAATGGAGTGGTGTGTCTTAACCATCGCTACTCTCCTGGCGTCTGCCTTTGTTTCGGCGAAGGTTTCGGAAGAACTTCGAGAACAGCTGGAAGAGTGTCGACTGTCCTTCAATGTCTCAATAGAGGAAATAAAAAGCATAGCCGAAAAGCAGCCACCGAGCTCAGGCGAAGCAAAGTGCTACCTGCATTGCATCTTCAGCAAAATGGGTGTGATGACCGAGGAAGGGAAGATGAACCCAGATGGGATGAAAGGGTTCATAAGAGGAATACCAGAAATGGAAGAAGAGGATTTGAAAAAATTGGAACAGGTGGCTGATAAATGTGGAAGAGCCCCACTGTTGGAAGATCCATGCGAGAATT…	1101	MEWCVLTIATLLASAFVSAKVSEELREQLEECRLSFNVSIEEIKSIAEKQPPSSGEAKCYLHCIFSKMGVMTEEGKMNPDGMKGFIRGIPEMEEEDLKKLEQVADKCGRAPLLEDPCENSVLVYDCINAESDELGVKGT	139	YES	AIU64820.1	putative odorant-binding protein 3 [Euschistus heros]	4e-43	63.77	Classic	1-19	PF01395	SSF47565	PTHR21364	SM00708
TpapOBP18	Unigene9024_All	CTGGAGTCTGCCTCTCTTTGGCGGCAACGCCAGAATACAAAGCAAAAGTCGTAGCTTCATTGGCCATTTGCGCTCAGGAACACAAAGTTGACTTGAAGAAAGTTATCAGTATCATCAAGTCTGACAAACTCCCTGAAACTCAGGCTCAAAAGTGTGTTGCAGGCTGCTTTTTTCAGAGAATGGACTATGTAACAGATCTATCACTTGACTGGGGAAAACTGAAGGCGATGAACCCGCAGAAATATGACACACCTGACTTGGTCAAAAAAGCAAACCAAGTAGCTGATGCTTGCTCTAAAGTTGTGACAGGAAAAGTTTCTGACATTTGTGAACTCGGAGAACCTACAGTGAAGTGTCTCCTGGAAGAATCACAAAAGATTCAACTACAGAAACCAGACA…	604	VCLSLAATPEYKAKVVASLAICAQEHKVDLKKVISIIKSDKLPETQAQKCVAGCFFQRMDYVTDLSLDWGKLKAMNPQKYDTPDLVKKANQVADACSKVVTGKVSDICELGEPTVKCLLEESQKIQLQKPDIKLE	135	NO	AIU64821.1	putative odorant-binding protein 4 [Euschistus heros]	3e-49	64.44	Classic	NO	PF01395	SSF47565	PTHR21364	SM00708
TpapOBP19	Unigene17982_All	AGTGACTATGAAACGGTTGGACGACTTGGTTCACTGCGCACTCAGCCTGGCCATGTTCAGCCTCACGGCTGAAGTGTTTGGGGCGCCACTGGAAAATGATGGTTGCTATGCTTCTTTGAATGTTGAAGCTACAGATTGCTGCTCCAGGAATAACAACGAAACCTCTCTAATGGAACCCGTAGTGCCCGAAAGATGTTCCAGCATTTTATTAACACCTGATTCATCATCTCCAGATGTAATAGAATTTAAAATGGAATGTTTCTTTGAATGCTTGTTCGCCACCGCCGACTTGTTGAATGAAGAAAATAAAATTGATCTAGAAAATCTTTTAATAAACTTGATGAAAGACATAGAGCCAAGTTCAAGAAAGTTGTCGACCAGCTCAATTAAAAATTGTAT…	779	MKRLDDLVHCALSLAMFSLTAEVFGAPLENDGCYASLNVEATDCCSRNNNETSLMEPVVPERCSSILLTPDSSSPDVIEFKMECFFECLFATADLLNEENKIDLENLLINLMKDIEPSSRKLSTSSIKNCIEKDYVVKETALCKSGSLQFFLCVHRENTLLCPKEDWKNSEECNTYRQILENCPKRKPFLGPF	193	YES	XP_014274609.1	PREDICTED: uncharacterized protein LOC106679782 isoform X2 [Halyomorpha halys]	1e-42	47.46	Plus-C	1-25	PF01395	SSF47565	PTHR21066	SM00708
TpapOBP20	CL6459.Contig2_All	TGCAAGAGGGAGAGGACAGACGACCATGCTGTCGAGACACACCATTCTTGTAACTTTATTTGTAGTCCTAAGTGTTGTTTATGCAAAAGATGAAGCTGAAGAACTAAAAAAACAGATTTTTGCTAACTGCCGAAAGGAATCAAAAATTCCAGAAAGTGAAAATGTAGACTTATATAAACTAGAATCATTGGATGGATTTAAGAATCATAAGTGCTTTGTGAAATGTGTTTATGACAACTTTAAAATTTTCAAACCAGATTCCACCATTGATTTGGATAGGGCAATTGAAGTTATAAAAAGTGATTTGAAAACACCAGAAAACATTAAAAAATATACCCCTGTTGTAAAAGATTGTCTAACAAAGGTGAAGAAGGGATCTGACGCTTGTGAATATGCTTA…	571	MLSRHTILVTLFVVLSVVYAKDEAEELKKQIFANCRKESKIPESENVDLYKLESLDGFKNHKCFVKCVYDNFKIFKPDSTIDLDRAIEVIKSDLKTPENIKKYTPVVKDCLTKVKKGSDACEYAYDTLNCYLQGKKKV	138	YES	XP_014282242.1	PREDICTED: general odorant-binding protein 1-like [Halyomorpha halys]	6e-15	33.64	Classic	1-20	PF01395	SSF47565	PTHR21364	SM00708
TpapOBP21	Unigene15140_All	ATTCATTCTCATAGCTGTTTTTGTGGTCACCATGAAAATAATCGACTTCATATTTATTGCAGCAATGTATTATATTACACAGGTAAAAGGTGAAACAGATGAAAAAAGGTGTCAAGTTGAAACTAATGTTAAACCAAGTGATGTGAATAAGTATTTACAACTAAAGGTTCCTCAGACTAAAGAAGGGAAGTGCTATGGGGCATGTGTAATGAAATCAATGTCAATTATTGATTCTCAGGGAAAGATTATTCCAAGAAGAGTTGAACAAGTTGCACGAGATTATATAAAGCCTAATGACCAATTAGAAAGAGTAGATGCTGTAGTCAAAAGATGCAGTGAACCAGCTAACCACCTGAGCGATGAATGTGAGACTGCTTACTACTTCATGAGATGCTTATC…	996	MKIIDFIFIAAMYYITQVKGETDEKRCQVETNVKPSDVNKYLQLKVPQTKEGKCYGACVMKSMSIIDSQGKIIPRRVEQVARDYIKPNDQLERVDAVVKRCSEPANHLSDECETAYYFMRCLSTMGPSKLAKSGGLAVITPPMISVQLPPVTLVLFQLSVL	161	YES	XP_014283302.1	PREDICTED: uncharacterized protein LOC106685253 [Halyomorpha halys]	2e-22	54.55	Classic	1-20	PF01395	SSF47565	PTHR21364	SM00708
TpapOBP22	Unigene12078_All	CAGACATGCAGACGCACGTCGTTCCTCTGGTATACGTCATCTTGTCTGTGACTGTCCTTCAGTTTTTGGACGAGGCAAAAGGAGCAGATGAAGAATGCAAAACAGTGCTTGAATTAGAGACTATGAGCAAATGTTGCAAGATACCGGGAGAAATTAAAGCAAGTGAAGAAAAGCAGGCAATAGCTGAGTCCTGTGCTAAAGCCTTATTAGCTGACAAACCTCTATCCAACGAAGAAAATGTGAAAATGATTGAATGCATGGAAGAATGCTACTTCAACGCGACCAACTTCATGACAGTAGATGGGAAGATAAACCACGCAGCTGTAATCGCTGAATACCAGGAGCAGTTCGCGAAGTTCCCTAAGTGGAAAGAAGTTGCAGGAATCGCAGTGCACATAT…	654	MQTHVVPLVYVILSVTVLQFLDEAKGADEECKTVLELETMSKCCKIPGEIKASEEKQAIAESCAKALLADKPLSNEENVKMIECMEECYFNATNFMTVDGKINHAAVIAEYQEQFAKFPKWKEVAGIAVHICFKKDVASRVKPGAKCKSGALQFLTCIGNQLFLNCPEDGWLDKDEDCVKMKELIQKCEGNSP	193	YES	XP_014287046.1	PREDICTED: uncharacterized protein LOC106687586 [Halyomorpha halys]	2e-40	41.45	Plus-C	1-26	PF01395	SSF47565	PTHR21066	SM00708
TpapOBP23	Unigene2086_All	AAGCTGAGGACTCTCTTGGGAACAGTCACTAGGAGAGATGGCCTACGCGCTCTACATACTCCTTATTTCCACTTGTTTCACATCTCAGGGTTTGAGATGTAGAATGGAGCAGGATACAAAAACACAAGACGAGTTCGAAGACATTGTTCGCAACTGCTTAAGACAGGGAAATGAAGAAATGCAGAAAGAAAACCACGACAACATGAATAAAGGATATACTCGAAATGATCAAAAAGGAAAAACCAACGCCTCACGAGAAAATAGTGGTGAAGAAGATAATTATGAGAAAGATGAAGAAGAATATGACTACAATGAATATAATACGGACAATTCAGATGAAAGAGATAAAAAGATGCAAAGAAACTCATTTTCACAAAACAATCAGAAATATCAAAGTTA…	2250	MAYALYILLISTCFTSQGLRCRMEQDTKTQDEFEDIVRNCLRQGNEEMQKENHDNMNKGYTRNDQKGKTNASRENSGEEDNYEKDEEEYDYNEYNTDNSDERDKKMQRNSFSQNNQKYQSYQNQGFKQTGNKRNQESRNYSWNIGSPLESIEPCTIHCIFKQKKMLNQDNYIDKINSMRVLTQKINNAELKEFVEDSVNECFDTVNSDNSEGKCEDSKNFALCLEEKGKNNCEDWETNSNHTRGNRNKFSNINPKMPERSPLNKRERGRNRQPFIIKNDDKTGDCHTRGERERSKYENSNDKTSNNYRSSNPDNNEPKIKLSDYFNTRG	329	YES	XP_014291424.1	PREDICTED: general odorant-binding protein 71 [Halyomorpha halys]	4e-117	63.2	Classic	1-18	PF01395	SSF47565	PTHR21364	SM00708
TpapOBP24	Unigene30322_All	CTGACACAGCCACAGAACCACCACAGTTCTTACTCAACATGTCTTCGGTATTTTGGGCTTGCGGATTACTGCTCTTCGCTGGGCATGTGGTACTGTCTTTGGGATCCGAGGAAATGGTGAGTGCTTGCAAGAAAGAAGTTGGGTTCGAGGGGGTGGACCCAATGTCACTGGATTTCACAAATCCTTCCTTTCCAAAAAAAACAAAGTGCTTCCTAGCTTGTATGATGCAGAAGACGAAATCGATGAATGATGACGGAACCATAGACAAGGCGAAAGCAAAAGAAAGCGCAAAGTTGTTAAAAGACGAAGGCTTGATGAAGAAGATCCAGAAGGCAATGGACGAATGTGATGTGGAAGTGAAGCCTGACAAGTGTGAAACAGCATTCTTATTCAACAAGT…	532	MSSVFWACGLLLFAGHVVLSLGSEEMVSACKKEVGFEGVDPMSLDFTNPSFPKKTKCFLACMMQKTKSMNDDGTIDKAKAKESAKLLKDEGLMKKIQKAMDECDVEVKPDKCETAFLFNKCLHSKVEGPIPGLH	134	YES	XP_014291806.1	PREDICTED: uncharacterized protein LOC106690772 isoform X1 [Halyomorpha halys]	6e-23	49.14	Classic	1-22	PF01395	SSF47565	PTHR21364	SM00708
TpapOBP25	Unigene30154_All	GGTTGCCATGCACCTGTTGATACTCGCCTCAGTGCTCACCCTGGCTGCAGCCGCTAAGGCACAGGCAAGGCAGCAAGCTTGCGGAGCACCGACGACCGCCCCGCAAAAGATAGAAAAAGTACTGACGCAATGTCAGGACGAGATAAAATACGCTCTCCTCCAAGAAGCCTTGAGTGTCTTGGGACAGTCAGTAGGACGAGAGAAAAGGGAGACATTCACTGGTGAAGAAAGGAGGATTGCTGGATGCCTACTGCAGTGTGTCTACAGGAAAATGAAAGCCGTGGACGAAAACGGGTTTCCAACTGCTCCTGCTCTTGTCCAAATGTTCACTGAAGGAGTCAAAGATAGAAACTACTACCTAGCCACTATCCAGGGAGTTCAGCAGTGTTTGGCCAAAGA…	961	MHLLILASVLTLAAAAKAQARQQACGAPTTAPQKIEKVLTQCQDEIKYALLQEALSVLGQSVGREKRETFTGEERRIAGCLLQCVYRKMKAVDENGFPTAPALVQMFTEGVKDRNYYLATIQGVQQCLAKEIQQRKLNPKLAAVEGYTCDVAYDMFMCVSEQIELLCGISP	171	YES	XP_014286615.1	PREDICTED: general odorant-binding protein 70 [Halyomorpha halys]	4e-79	87.72	Classic	1-20	PF01395	SSF47565	PTHR21364	SM00708
TpapOBP26	Unigene21026_All	AAGCGACTCACTGTCCACCATGGTGTCCGCAATAATAGGACTTGTGTCTTTTCTTTTCGCTGTCCCAGTGCCAGTGAACAGTTTCATGGAAGAACGGCTCAATGAATTTTCTGAGATGGAACTGGCGACAGCAGCAGAAATGTACCGCTATAGAGAGCATAACAGACCGACGAGAGAAGCAGCAGACTCAGAAGAGGAACATCGTCCCCATCTACATCAACGCCGACATAAGTTTCCAGACTATAAGCATTGTTGCGGAGGAAACAAAGACAAAAACCGTACAGCAAATGCAGAAAGTTGGAAAACGGTAAAAGGTTGTTCGGAGAAGGTGAAAGTCCAGTCAAAGGACTGGTATGAGGATGTTGATCCAAACAATGATCCATTTTCTTGTGAAAGAAT…	852	MVSAIIGLVSFLFAVPVPVNSFMEERLNEFSEMELATAAEMYRYREHNRPTREAADSEEEHRPHLHQRRHKFPDYKHCCGGNKDKNRTANAESWKTVKGCSEKVKVQSKDWYEDVDPNNDPFSCERMKVMKNQHYCIADCVMKDFGALMEDGIMDNVKAKEFVTKEITTDWLKRIVENAADKCSEKIEDQRLKDEKLKCNPRAVNFKHCVWKEVILNCPEQHLNKSEYCSRVKKAFKEAEG	241	YES	XP_014281143.1	PREDICTED: uncharacterized protein LOC106683908 [Halyomorpha halys]	2e-54	47.23	Plus-C	1-21	PF01395	SSF47565	PTHR21066	SM00708
TpapOBP27	Unigene30261_All	CCTCGTCTCTTTTCATCCATTTCATGTTTTTCTGCCATTATTTTCATTATGATAATCAGATAAGATATATATCAACTCTTTTTTAGAAGGACGTTTCAATTTAGATGATGGATACAAACATTTCTTATTGTCTATAGGATAGGTGTTCAAACTGGGAAAATTTCAATAAATTTATTATGGCTTTAGCATTTAAAGTTTTTCTTGCATTTTTTTTTGCAAGACAGATAAATGCCCAACATTCTGATCACTCAAATAAGACATCAATCTTTAAGGCTAATTTCATTCAATCATCCAAGTACTGTTCCAACATTTATAAAACATCACTAGTTGAAATAATGCCTATGTTTTCACGGAATAATGATCCTGGTAACTCAGAAGCAATGTGTTTTTTATTCTGCA…	727	MALAFKVFLAFFFARQINAQHSDHSNKTSIFKANFIQSSKYCSNIYKTSLVEIMPMFSRNNDPGNSEAMCFLFCMLERYQMMDKKGVIHPDKVEQFLDSIPDSKFKSSLKYNKDKCLREDAQNQCQKAYKFSTCFYKNAAAKKAEN	146	YES	XP_014288407.1	PREDICTED: uncharacterized protein LOC106688452 isoform X2 [Halyomorpha halys]	8e-43	63.85	Classic	1-19	PF01395	SSF47565	PTHR21364	SM00708
TpapOBP28	Unigene18086_All	GTAACAGTCTGTGAGCGCACCTACCCTAACATGTCTCAAACCTTTATGACCCTGGGAATTCTCATCATTGCAATAGACATGGCATTCTCAATGCATTTTACAACTGAAACCATAACAGCTTGCCAGACAGAAAGTGGGTACACTGGGAGTTTTCAAGATTTTCTTGTGAACACTGATCCTCCCAAGGAAGGAAAGTGTTTCCTGGCTTGTCTATTAGAAAAGGATGGCATGATGGTAAATGGAGTAGTTGACAAAAACGCTGCTACAGCTACTATAAACAGAATTACAAATGGTAATCAAGAAAGGGCTGAAAGATATCTTCGCATATTAAACGAATGCCTTGCTACAGTTACACCAACTTCTGATAAATGTGAAAATGCATTTCAGTACATGAAATGC…	512	MSQTFMTLGILIIAIDMAFSMHFTTETITACQTESGYTGSFQDFLVNTDPPKEGKCFLACLLEKDGMMVNGVVDKNAATATINRITNGNQERAERYLRILNECLATVTPTSDKCENAFQYMKCKRSKSMGK	131	YES	XP_014273335.1	PREDICTED: uncharacterized protein LOC106678969 isoform X1 [Halyomorpha halys]	2e-27	44.7	Classic	1-20	PF01395	SSF47565	PTHR21364	SM00708
TpapOBP29	Unigene29805_All	GTGCACTGTGGGTCGCCACTCTACTGGCCGGAGTCTGCTTGTCTTGGGCGGCAACACCAGAATATCAAGCAAAAGTTATCTCTTCTCTTGTCACTTGTCTTCATGAGTACAAAGTGAATATGAAGGAAGTTGTTACTGCATTCAGGACTCTTAAACTCCCAGAAACTCAGCCACTAAAGTGTGTTGCTGGTTGCTTTTTTCAGAGAATGGGCTATGTAACAAATTTAACAATTGATTGGGAAGAAGTTAAAGCACTGAATCCACAAAAATATGATACACCTGATTTGGTAGAGAAAGCTGATCAAGTTGTTGATGCTTGTTCTAAAATTGTGACAGAAAAAGCATTGGATATCTGTGAACTTGGTTTGCCTGCTGTAAAATGCCTTATGGTAGAAGCAC…	478	MKEVVTAFRTLKLPETQPLKCVAGCFFQRMGYVTNLTIDWEEVKALNPQKYDTPDLVEKADQVVDACSKIVTEKALDICELGLPAVKCLMVEAQKINLPRFDIKLDQ	107	NO	XP_014282141.1	PREDICTED: uncharacterized protein LOC106684525 [Halyomorpha halys]	2e-48	61.38	Classic	NO	PF01395	SSF47565	PTHR21364	SM00708
TpapOBP30	Unigene24791_All	CCGGGATCTGAGGTTCCACATTTTACAGCCTTAACCATTAGACGAAGCCGTTCCTGAAACATTCTAGTGAATCGTTTTAAACCGAAATCCTTATAAGCATTTATAAATAAACTGCCCTATGCACGAAAATGGCTTTAAACTGGAATATGATGGACGTCATCATGATAGCAATAAGCAAGACATCTTACAACGATACTCCAATTCTTTGTTTACAAATGTTTGACAAAGATACAAAATATGAAGATCCTAAATATAGTGCATGTAAGTGCATGATTCCATGCGTTGCTAAAAAAATGAACACAATGACACCAGATGGAAAGTTTAAGGAAGATGAAATTTTAAAAATCATAAATGACTTAAAAACACCTGGCTTTAAAGAAGAGGGGTTAAATGTGTATA…	615	MALNWNMMDVIMIAISKTSYNDTPILCLQMFDKDTKYEDPKYSACKCMIPCVAKKMNTMTPDGKFKEDEILKIINDLKTPGFKEEGLNVYNKCKNIEGTDCEGGFKLIKCILTNSEKVRNLTMHLVKTMQGKA	133	NO	XP_014276990.1	PREDICTED: uncharacterized protein LOC106681268 isoform X2 [Halyomorpha halys]	2e-40	70.37	Classic	NO	PF01395	SSF47565	PTHR21364	SM00708
TpapOBP31	Unigene20953_All	CTTGGGGAGAAGACTGTCCACTGGTGCAAGATGAAGCTCTTGGTTGTTTTGATATCAGCCACTTTCTTTGTTCTGAATTCAGGAACTGCTATTGCTGAAGATAAGGTAGAAGACCTTTCATCTTTGAAAAAGCAGGCTATCACTGAATGTTCTGCGGAGCACAAAATTGCCAATGATGCCATAAAGGACATCATTAACCATGTACAGGTATCAGATGATCAGGAAGTGAAGTGTTGGATCAGCTGTGTATTGAAGAAATTGGGTGTGATGAAGGAAGGTAAATTGGATTGGGAGAAATGCAAGTTGATCACTCAGTCATGTCTTACAAATGAAGAAGATAAAGCCAAAATTGATAAGATTACTGAGATATGCCAGGCAGAAGTTCTTAAAGATGAGAAA…	548	MKLLVVLISATFFVLNSGTAIAEDKVEDLSSLKKQAITECSAEHKIANDAIKDIINHVQVSDDQEVKCWISCVLKKLGVMKEGKLDWEKCKLITQSCLTNEEDKAKIDKITEICQAEVLKDEKDECQLAYTAAACKTKHWNEFGLP	146	YES	XP_014271864.1	PREDICTED: uncharacterized protein LOC106678079 [Halyomorpha halys]	3e-42	53.79	Classic	1-22	PF01395	SSF47565	PTHR21364	SM00708
TpapOBP32	CL1996.Contig2_All	TAGAAAATGGCCAGCTCAAAGAAATGTTTAATTCTTCTGGCTTTCATTGGACTTATTGTGGATAATGAGGCATTTAAAGTTAGAAAGGAGATGGCTGCTATGGAGTGTGCAGCACGATTCAGTGTTCCACAAAGTGACATTCAGAAAATTACAAACCGACAGATGCCAGAATCCAAGGAAGGAAAGTGTATGACAGCATGCATTCTTAAAAAATTAAAAGTTATATCAAAAGATGGAAAATTTCAAGTGAAAACTGTCAAGAATTTGATTGCGAATAAGTATAAACATGATACTAAAAGATTAAAAAGAGGATATTCAAGAGTGGATGCTTGTGCACAAGAATTACAAATTCCTGGGAAAGATGAATGTGAATACACCGTAAAAATTTTAGAATGTTTA…	772	KKCLILLAFIGLIVDNEAFKVRKEMAAMECAARFSVPQSDIQKITNRQMPESKEGKCMTACILKKLKVISKDGKFQVKTVKNLIANKYKHDTKRLKRGYSRVDACAQELQIPGKDECEYTVKILECLRQK	130	NO	XP_014281486.1	PREDICTED: general odorant-binding protein 19d-like [Halyomorpha halys]	8e-46	69.23	Classic	NO	PF01395	SSF47565	PTHR21364	SM00708
TpapOBP33	Unigene52698_All	ATGAAACCTGTACTGTGCCTGTCCGTTCTTCTGGCTGCGGTCTGCCTGTCATGGGCGGCTTCGTCAGAATACAAGGCTAAAGTGGTCTCATCTCTAGTTCATTGTGCCATGGAGCACAAAACAAATATGAACGATGTAATGAATAACTTCAAGTCCAATAAAATCCCAGAAACACAAACCGAGAAGTGTGTTGCCGGTTGCTTTTTTCAGAAAATGGGATATATTACTGATTTAAAAGTTGATTGGGGCAAACTTAAGGCACTAAATTCTTTAAAATATGACACTCCTGAATCAGTTGAAAAAGCTAATCATGTTGTTGACATTTGCTCCAAAGCTGTGACAACAAAAGCTTCAAGTAACTGTGATCTTAGTGCTCCTGCAATGAAATGTCTCATAGAA…	464	MKPVLCLSVLLAAVCLSWAASSEYKAKVVSSLVHCAMEHKTNMNDVMNNFKSNKIPETQTEKCVAGCFFQKMGYITDLKVDWGKLKALNSLKYDTPESVEKANHVVDICSKAVTTKASSNCDLSAPAMKCLIEEARKVNLPKPDVKLI	148	YES	AIU64821.1	putative odorant-binding protein 4 [Euschistus heros]	1e-45	58.22	Classic	1-33	PF01395	SSF47565	PTHR21364	SM00708
^ Protein domains predicted using InterPro protein sequence analysis & classification database as implemated in Geneious
Pfam − PF01395 (pheromone/general odorant binding protein, PBP/GOBP)
✚ Superfamily − SSF47565 (insect pheromone/odorant-binding proteins)
★ PANTHER − PTHR11857 (Odorant-Binding Protein Related)
 Smart − SM00708 (insect pheromone/odorant binding protein domain)

## Sheet: Reference gene
Transcript Name	Gene ID	AA Sequence	ORF(aa)	Full length	Blastx best hit		e -value	Identities (%)	Predicted Domains^
					GenBank acsession	Reference/Sequence name/species			Pfam	Superfamily✚	Panther★
TpapUBE4A	Unigene29666_All	MSEENGNNPFYQLFGNTEGRNNAGFSSEIPPPESRFSEQNNISDEINKIAEDVFGISLQNDNTSLNSGRVGQLIYIEGTSGNQDIDTLKFAVFERILLSDPAKHLIKSKVVKLRNERLETHVIQSHSILYLFECFKRLKNWIRNESNSLPKDSLENLIAYVVENVSTALRQPSLFETQNIYRQVLTLYELEDTTEVTSFINELVQLLLTEDEGTLFDAFSPILNEVHLDFSRALVINFPRSHFILLSSFVSIPALAEVVVTHSMPTNTERGLAYAETLFGAILNLSCLPKTVEGFIEYFERPLEAALDALDNNLWTTMGELCERFHTLIEQILRGSPSLRRKILQWIGGCLDSNLPRGRISATTSLGLPGAVGCVSDGFSINLASVLLRLSQPFVKDQR…	1031	YES	XM_014429239	PREDICTED: ubiquitin conjugation factor E4 A [Halyomorpha halys]	0	99	PF04564	SSF57850	PTHR13931
TpapRPL32	CL4284.Contig1_All	MTIRPVYRPKIIKKRTKKFIRHQSDRYVKLRRNWRKPKGIDNRVRRRFKGQYLMPSIGYGSNKKTRHMLPTGFRKVLVHNVRELEMLMMQNRKFCAEIAHAVSSKKRKSIVERAQQLSIRLTNPNARLRTEENE	134	YES	XP_014289096	PREDICTED: 60S ribosomal protein L32 [Halyomorpha halys]	2.76e-93	99.3	PF01655	SSF52042	PTHR23413
^ Protein domains predicted using InterPro protein sequence analysis & classification database as implemated in Geneious
wPfam − PF04564 (Ubiquitin conjugation factor E4, core); PF01655 (Ribosomal protein L32e)
✚ Superfamily − SSF57850(RING/U-box);SSF52042(Ribosomal protein L32e)
★ PANTHER − PTHR13931 (UBIQUITIN CONJUGATION FACTOR E4 A);PTHR23413 (60S RIBOSOMAL PROTEIN L32 AND DNA-DIRECTED RNA POLYMERASE II, SUBUNIT N)
